# Supplementary material for: Identification of Proteomic Signatures in Chronic Obstructive Pulmonary Disease Emphysematous Phenotype
Source: Front Mol Biosci. 2021 Jul 1;8:650604. doi: 10.3389/fmolb.2021.650604 (PMC8280333; doi:10.3389/fmolb.2021.650604)
Supplement: Supplementary file 2 [file Table3.XLSX]

## Sheet: BP
Level	GO_ID	Term	Type	Seqs_Num	Sequences
1	GO:0008150	biological_process	Biological Process	34	Q96D46,P16671,P39900,P02649,P48061,P02745,P15090,P28906,P02675,P02671,P02679,P18428,P0DOX8,P30486,P02743,P35542,P0C0L4,P02746,P02747,Q04695,M0R2J8,Q5T6F0,P43155,Q9BXD5,P31513,P02794,P04003,P17152,P31415,Q9BPW9,Q8TED4,Q9NP78,P22748,Q9BXN1
2	GO:0008152	metabolic process	Biological Process	22	P16671,P39900,P02649,P0C0L4,P02746,P02747,P02745,Q5T6F0,Q9BXD5,P15090,P31513,P02743,P04003,Q9BPW9,P28906,Q04695,P43155,P02675,P02671,P02679,P18428,Q96D46
2	GO:0001906	cell killing	Biological Process	1	P48061
2	GO:0002376	immune system process	Biological Process	18	P02745,P02675,P02671,P02679,P16671,P18428,P0DOX8,P30486,P0C0L4,P02746,P02747,P02794,P48061,P02743,P04003,P28906,P02649,P39900
2	GO:0040007	growth	Biological Process	5	Q04695,P02649,P16671,P18428,P48061
2	GO:0007610	behavior	Biological Process	2	P02649,P48061
2	GO:0008283	cell proliferation	Biological Process	5	P28906,P02649,P48061,P02794,P39900
2	GO:0009987	cellular process	Biological Process	30	P16671,P39900,P02649,P48061,P02745,P02675,P02671,P02679,P18428,P02743,Q04695,P28906,M0R2J8,Q5T6F0,P43155,P15090,P31513,P02794,P17152,P31415,Q9BPW9,Q9BXD5,Q9BXN1,P02747,P0C0L4,P04003,P35542,P30486,P02746,Q96D46
2	GO:0022610	biological adhesion	Biological Process	7	P16671,P48061,P02675,P02671,P02679,P28906,P39900
2	GO:0023052	signaling	Biological Process	15	P02675,P02671,P02679,P16671,P18428,P02745,Q04695,P28906,P48061,M0R2J8,P02649,P31415,Q9BXN1,P30486,P39900
2	GO:0032501	multicellular organismal process	Biological Process	17	P48061,P15090,P28906,P02649,P16671,P02675,P02671,P02679,P31415,P02745,Q9BXN1,P02747,Q04695,P18428,P02743,P02746,P39900
2	GO:0032502	developmental process	Biological Process	17	P48061,P28906,P31415,P02745,Q04695,P16671,P02649,Q9BXN1,P02747,Q9BPW9,P39900,P02679,P02743,P02746,P15090,P02675,P02671
2	GO:0040011	locomotion	Biological Process	6	P48061,P18428,P02649,P39900,P28906,P35542
2	GO:0048518	positive regulation of biological process	Biological Process	19	P48061,P16671,P02675,P02671,P02679,P18428,P0C0L4,P02746,P02747,P02745,P02743,P04003,P28906,P02649,Q04695,P39900,P15090,P31415,Q96D46
2	GO:0048519	negative regulation of biological process	Biological Process	16	P16671,P39900,P02649,P02743,P15090,P02794,P28906,P31415,Q9BXN1,P02747,P18428,P02675,P02671,P02679,P04003,P48061
2	GO:0050789	regulation of biological process	Biological Process	23	P16671,P39900,P02649,P48061,P02675,P02671,P02679,P18428,P02743,P0C0L4,P02746,P02747,P02745,Q04695,P28906,M0R2J8,P15090,P04003,P02794,P31415,Q9BXN1,P30486,Q96D46
2	GO:0050896	response to stimulus	Biological Process	25	P02649,P48061,P02745,P02675,P02671,P02679,P16671,P18428,P0DOX8,P02743,P35542,P0C0L4,P02746,P02747,Q04695,P28906,M0R2J8,P31513,P02794,P04003,P31415,P15090,Q9BXN1,P39900,P30486
2	GO:0051179	localization	Biological Process	20	Q96D46,P39900,P48061,P18428,P02675,P02671,P02679,P16671,P43155,P02794,P02649,Q8TED4,P31415,Q9NP78,P22748,P15090,P28906,P35542,P04003,P0C0L4
2	GO:0051704	multi-organism process	Biological Process	11	P48061,P16671,P18428,P02745,P04003,P15090,P02649,P02675,P02671,P02743,P39900
2	GO:0065007	biological regulation	Biological Process	24	P16671,P39900,P28906,P02649,P48061,P02675,P02671,P02679,P18428,P02743,P0C0L4,P02746,P02747,P02745,Q04695,M0R2J8,P15090,P02794,P04003,Q9BPW9,P31415,Q9BXN1,Q96D46,P30486
2	GO:0071840	cellular component organization or biogenesis	Biological Process	19	Q96D46,P02649,P43155,P02743,P16671,P17152,P31415,P48061,P39900,P02675,P02671,P02679,Q04695,P02745,P28906,P02746,P02747,P04003,P0C0L4
2	GO:0098754	detoxification	Biological Process	1	P16671
3	GO:0055114	oxidation-reduction process	Biological Process	1	P43155
3	GO:0006807	nitrogen compound metabolic process	Biological Process	19	P16671,P39900,P0C0L4,P02746,P02747,P02745,Q5T6F0,P02649,P15090,P02743,P04003,Q04695,P43155,P02675,P02671,P02679,P18428,P28906,Q96D46
3	GO:0009056	catabolic process	Biological Process	7	P02649,Q9BXD5,P15090,P39900,P43155,P04003,P16671
3	GO:0009058	biosynthetic process	Biological Process	9	P16671,P39900,P02649,Q04695,P15090,P18428,Q9BPW9,P28906,Q96D46
3	GO:0009892	negative regulation of metabolic process	Biological Process	8	P16671,P39900,P15090,P02649,P28906,P02743,P04003,P02671
3	GO:0009893	positive regulation of metabolic process	Biological Process	12	P16671,P28906,P02649,Q04695,P18428,P04003,P39900,P02675,P02671,P02679,P15090,Q96D46
3	GO:0019222	regulation of metabolic process	Biological Process	17	P16671,P39900,P02649,P15090,P28906,Q04695,P0C0L4,P04003,P02746,P02747,P02745,P18428,P02743,P02675,P02671,P02679,Q96D46
3	GO:0032963	collagen metabolic process	Biological Process	1	P39900
3	GO:0042445	hormone metabolic process	Biological Process	1	Q9BPW9
3	GO:0044237	cellular metabolic process	Biological Process	19	P16671,P39900,P02649,Q5T6F0,P15090,P31513,Q9BPW9,Q04695,P43155,Q9BXD5,P18428,P02671,P0C0L4,P02679,P02743,P28906,P04003,P02675,Q96D46
3	GO:0044238	primary metabolic process	Biological Process	20	P16671,P39900,P02649,P0C0L4,P02746,P02747,P02745,Q5T6F0,Q9BXD5,P15090,P02743,P04003,Q9BPW9,Q04695,P02675,P02671,P02679,P43155,P18428,Q96D46
3	GO:0044281	small molecule metabolic process	Biological Process	5	P16671,P02649,Q9BXD5,P43155,Q9BPW9
3	GO:0045730	respiratory burst	Biological Process	1	P18428
3	GO:0071704	organic substance metabolic process	Biological Process	21	P16671,P39900,P02649,P0C0L4,P02746,P02747,P02745,Q5T6F0,Q9BXD5,P15090,P02743,P04003,Q9BPW9,P28906,Q04695,P43155,P02675,P02671,P02679,P18428,Q96D46
3	GO:1990845	adaptive thermogenesis	Biological Process	2	P15090,P16671
3	GO:0031640	killing of cells of other organism	Biological Process	1	P48061
3	GO:0002252	immune effector process	Biological Process	10	P18428,P0C0L4,P02746,P02747,P02745,P02743,P04003,P02794,P16671,P39900
3	GO:0002253	activation of immune response	Biological Process	11	P02675,P02671,P02679,P16671,P18428,P0C0L4,P02746,P02747,P02745,P02743,P04003
3	GO:0002440	production of molecular mediator of immune response	Biological Process	1	P16671
3	GO:0002520	immune system development	Biological Process	3	P28906,P02747,P02743
3	GO:0002682	regulation of immune system process	Biological Process	16	P02675,P02671,P02679,P16671,P18428,P0C0L4,P02746,P02747,P02745,P02743,P04003,P02649,P39900,P30486,P28906,P48061
3	GO:0002683	negative regulation of immune system process	Biological Process	5	P02747,P02743,P04003,P39900,P48061
3	GO:0002684	positive regulation of immune system process	Biological Process	13	P02675,P02671,P02679,P16671,P18428,P0C0L4,P02746,P02747,P02745,P02743,P04003,P39900,P48061
3	GO:0006955	immune response	Biological Process	18	P02675,P02671,P02679,P16671,P18428,P0DOX8,P0C0L4,P02746,P02747,P02745,P02743,P04003,P02794,P02649,P30486,P28906,P39900,P48061
3	GO:0019882	antigen processing and presentation	Biological Process	2	P30486,P16671
3	GO:0045321	leukocyte activation	Biological Process	4	P02745,P18428,P02794,P16671
3	GO:0050900	leukocyte migration	Biological Process	3	P18428,P48061,P28906
3	GO:0016049	cell growth	Biological Process	3	Q04695,P02649,P48061
3	GO:0040008	regulation of growth	Biological Process	5	Q04695,P02649,P16671,P18428,P48061
3	GO:0044110	growth involved in symbiotic interaction	Biological Process	2	P16671,P18428
3	GO:0045926	negative regulation of growth	Biological Process	2	P16671,P18428
3	GO:0045927	positive regulation of growth	Biological Process	2	Q04695,P48061
3	GO:0048589	developmental growth	Biological Process	2	P02649,P48061
3	GO:0002209	behavioral defense response	Biological Process	1	P02649
3	GO:0007611	learning or memory	Biological Process	1	P02649
3	GO:0007626	locomotory behavior	Biological Process	2	P48061,P02649
3	GO:0030534	adult behavior	Biological Process	1	P48061
3	GO:0035640	exploration behavior	Biological Process	1	P02649
3	GO:0050795	regulation of behavior	Biological Process	1	P02649
3	GO:0008284	positive regulation of cell proliferation	Biological Process	2	P48061,P39900
3	GO:0008285	negative regulation of cell proliferation	Biological Process	2	P02649,P02794
3	GO:0042127	regulation of cell proliferation	Biological Process	4	P02649,P48061,P02794,P39900
3	GO:0048144	fibroblast proliferation	Biological Process	1	P02794
3	GO:0050673	epithelial cell proliferation	Biological Process	4	P28906,P02649,P48061,P39900
3	GO:0072089	stem cell proliferation	Biological Process	1	P28906
3	GO:0001775	cell activation	Biological Process	8	P02745,P18428,P02649,P02794,P16671,P02675,P02671,P02679
3	GO:0006457	protein folding	Biological Process	1	P02743
3	GO:0007165	signal transduction	Biological Process	14	P02675,P02671,P02679,P16671,P18428,M0R2J8,P02649,P48061,P31415,Q9BXN1,P30486,P39900,Q04695,P28906
3	GO:0006928	movement of cell or subcellular component	Biological Process	6	P48061,P18428,P02649,P39900,P28906,P35542
3	GO:0007049	cell cycle	Biological Process	1	M0R2J8
3	GO:0007154	cell communication	Biological Process	15	P02675,P02671,P02679,P16671,P18428,P02745,Q04695,P28906,P48061,M0R2J8,P02649,P31415,Q9BXN1,P30486,P39900
3	GO:0008219	cell death	Biological Process	9	P16671,P02649,Q04695,P28906,P02745,P02675,P02671,P02679,P48061
3	GO:0008037	cell recognition	Biological Process	1	P16671
3	GO:0019835	cytolysis	Biological Process	1	P18428
3	GO:0016043	cellular component organization	Biological Process	18	P02649,P43155,P02743,P16671,P17152,P31415,P48061,P39900,P02675,P02671,P02679,Q04695,P02745,P28906,P02746,P02747,P04003,P0C0L4
3	GO:0019725	cellular homeostasis	Biological Process	5	P02649,P48061,P02794,P16671,P31415
3	GO:0022402	cell cycle process	Biological Process	1	M0R2J8
3	GO:0030029	actin filament-based process	Biological Process	2	P48061,P31415
3	GO:0032940	secretion by cell	Biological Process	9	P02675,P02671,P02679,P16671,P48061,P02794,P02649,P28906,P39900
3	GO:0045103	intermediate filament-based process	Biological Process	1	Q04695
3	GO:0048522	positive regulation of cellular process	Biological Process	14	P48061,P16671,P02649,Q04695,P18428,P02675,P02671,P02679,P39900,P31415,P28906,P02745,Q96D46,P0C0L4
3	GO:0048523	negative regulation of cellular process	Biological Process	15	P16671,P39900,P02649,P15090,P02794,P31415,Q9BXN1,P02747,P02743,P28906,P04003,P02679,P02675,P02671,P48061
3	GO:0048869	cellular developmental process	Biological Process	14	P48061,P16671,P02649,P02745,P02747,Q9BPW9,Q04695,P02679,P31415,P02743,P15090,P28906,P02675,P02671
3	GO:0050794	regulation of cellular process	Biological Process	22	P16671,P39900,P02649,P48061,P02675,P02671,P02679,P18428,Q04695,P28906,M0R2J8,P15090,P02794,P31415,Q9BXN1,P02747,P02743,P04003,P30486,P02745,Q96D46,P0C0L4
3	GO:0051301	cell division	Biological Process	1	M0R2J8
3	GO:0051651	maintenance of location in cell	Biological Process	2	P02794,P02649
3	GO:0051716	cellular response to stimulus	Biological Process	17	P02675,P02671,P02679,P16671,P18428,Q04695,P28906,P48061,M0R2J8,P31513,P02649,P31415,Q9BXN1,P35542,P30486,P39900,P15090
3	GO:1990748	cellular detoxification	Biological Process	1	P16671
3	GO:0007155	cell adhesion	Biological Process	7	P16671,P02675,P02671,P02679,P28906,P48061,P39900
3	GO:0007267	cell-cell signaling	Biological Process	6	P02649,P28906,P02675,P02671,P02679,P02745
3	GO:0023051	regulation of signaling	Biological Process	10	Q9BXN1,P16671,P02649,P18428,P39900,P02675,P02671,P02679,P48061,P31415
3	GO:0023056	positive regulation of signaling	Biological Process	7	P18428,P16671,P39900,P02675,P02671,P02679,P02649
3	GO:0023057	negative regulation of signaling	Biological Process	7	Q9BXN1,P02649,P39900,P02675,P02671,P02679,P48061
3	GO:0035637	multicellular organismal signaling	Biological Process	1	P31415
3	GO:0001503	ossification	Biological Process	1	Q9BXN1
3	GO:0001816	cytokine production	Biological Process	5	P18428,P28906,P16671,P39900,P15090
3	GO:0002021	response to dietary excess	Biological Process	1	P02649
3	GO:0002532	production of molecular mediator involved in inflammatory response	Biological Process	2	P18428,P16671
3	GO:0003008	system process	Biological Process	8	P28906,P16671,P02649,P48061,P31415,P02675,P02671,P02679
3	GO:0007275	multicellular organism development	Biological Process	10	P48061,P31415,P02649,P02745,P28906,Q9BXN1,P02747,Q04695,P02743,P02746
3	GO:0007389	pattern specification process	Biological Process	1	P02745
3	GO:0007586	digestion	Biological Process	1	P16671
3	GO:0022404	molting cycle process	Biological Process	1	Q04695
3	GO:0031424	keratinization	Biological Process	1	Q04695
3	GO:0033555	multicellular organismal response to stress	Biological Process	1	P02649
3	GO:0034381	plasma lipoprotein particle clearance	Biological Process	2	P02649,P16671
3	GO:0042303	molting cycle	Biological Process	1	Q04695
3	GO:0048871	multicellular organismal homeostasis	Biological Process	3	P28906,P16671,P15090
3	GO:0050817	coagulation	Biological Process	6	P02675,P02671,P02679,P16671,P02649,P28906
3	GO:0050879	multicellular organismal movement	Biological Process	1	P31415
3	GO:0051239	regulation of multicellular organismal process	Biological Process	15	P02649,P31415,P16671,P28906,P02747,P18428,P02675,P02671,P02679,P02743,P48061,Q04695,Q9BXN1,P15090,P39900
3	GO:0051240	positive regulation of multicellular organismal process	Biological Process	11	P02649,P16671,P18428,P28906,P02675,P02671,P02679,P48061,Q04695,P15090,P39900
3	GO:0051241	negative regulation of multicellular organismal process	Biological Process	9	P02649,P28906,P02747,P18428,P02675,P02671,P02679,P02743,Q9BXN1
3	GO:0071827	plasma lipoprotein particle organization	Biological Process	1	P02649
3	GO:0090130	tissue migration	Biological Process	1	P02649
3	GO:0097242	amyloid-beta clearance	Biological Process	2	P16671,P02649
3	GO:0009653	anatomical structure morphogenesis	Biological Process	11	P48061,P02649,Q04695,P39900,P28906,P31415,Q9BXN1,P02675,P02671,P02679,P16671
3	GO:0007568	aging	Biological Process	1	P02745
3	GO:0048646	anatomical structure formation involved in morphogenesis	Biological Process	3	P31415,P28906,P16671
3	GO:0021700	developmental maturation	Biological Process	2	P02745,P02679
3	GO:0048856	anatomical structure development	Biological Process	16	P48061,P28906,P31415,Q04695,P02649,P02745,Q9BXN1,P02747,Q9BPW9,P39900,P02679,P02743,P02746,P02675,P02671,P16671
3	GO:0050793	regulation of developmental process	Biological Process	11	P16671,P02649,P02747,P28906,P02743,P48061,Q04695,Q9BXN1,P02675,P02671,P02679
3	GO:0051093	negative regulation of developmental process	Biological Process	4	P02649,P02747,P02743,Q9BXN1
3	GO:0051094	positive regulation of developmental process	Biological Process	8	P16671,P02649,P28906,P48061,Q04695,P02675,P02671,P02679
3	GO:0040012	regulation of locomotion	Biological Process	3	P02649,P48061,P18428
3	GO:0040013	negative regulation of locomotion	Biological Process	2	P02649,P48061
3	GO:0040017	positive regulation of locomotion	Biological Process	2	P48061,P18428
3	GO:0042330	taxis	Biological Process	3	P18428,P48061,P35542
3	GO:0048870	cell motility	Biological Process	6	P48061,P18428,P02649,P39900,P28906,P35542
3	GO:0043902	positive regulation of multi-organism process	Biological Process	1	P02649
3	GO:0044089	positive regulation of cellular component biogenesis	Biological Process	2	P16671,P02649
3	GO:0045785	positive regulation of cell adhesion	Biological Process	5	P16671,P02675,P02671,P02679,P48061
3	GO:0048584	positive regulation of response to stimulus	Biological Process	15	P02675,P02671,P02679,P16671,P18428,P0C0L4,P02746,P02747,P02745,P02743,P04003,P48061,P15090,P39900,P02649
3	GO:0051050	positive regulation of transport	Biological Process	10	P02649,P48061,P02675,P02671,P02679,P31415,P16671,P28906,P39900,P0C0L4
3	GO:0051091	positive regulation of DNA-binding transcription factor activity	Biological Process	1	P16671
3	GO:1900048	positive regulation of hemostasis	Biological Process	1	P16671
3	GO:1903829	positive regulation of cellular protein localization	Biological Process	1	Q96D46
3	GO:1904951	positive regulation of establishment of protein localization	Biological Process	5	P02675,P02671,P02679,P28906,P39900
3	GO:1905954	positive regulation of lipid localization	Biological Process	2	P02649,P16671
3	GO:0043901	negative regulation of multi-organism process	Biological Process	3	P16671,P18428,P02743
3	GO:0048585	negative regulation of response to stimulus	Biological Process	10	P02743,P02649,P28906,Q9BXN1,P02675,P02671,P02679,P04003,P39900,P48061
3	GO:0051051	negative regulation of transport	Biological Process	3	P16671,P02649,P28906
3	GO:1900047	negative regulation of hemostasis	Biological Process	5	P02649,P28906,P02675,P02671,P02679
3	GO:1900272	negative regulation of long-term synaptic potentiation	Biological Process	1	P02649
3	GO:1903828	negative regulation of cellular protein localization	Biological Process	1	P16671
3	GO:1904950	negative regulation of establishment of protein localization	Biological Process	3	P16671,P02649,P28906
3	GO:1905953	negative regulation of lipid localization	Biological Process	1	P02649
3	GO:0030155	regulation of cell adhesion	Biological Process	6	P16671,P02675,P02671,P02679,P48061,P39900
3	GO:0032879	regulation of localization	Biological Process	13	P02649,P16671,P31415,P48061,P02675,P02671,P02679,P18428,P28906,P39900,P04003,Q96D46,P0C0L4
3	GO:0043900	regulation of multi-organism process	Biological Process	5	P16671,P18428,P02649,P02743,P39900
3	GO:0044087	regulation of cellular component biogenesis	Biological Process	2	P02649,P16671
3	GO:0048583	regulation of response to stimulus	Biological Process	19	P02675,P02671,P02679,P16671,P18428,P02743,P0C0L4,P02746,P02747,P02745,P04003,P02649,P31415,P28906,Q9BXN1,P48061,P39900,P15090,P30486
3	GO:0097006	regulation of plasma lipoprotein particle levels	Biological Process	2	P02649,P16671
3	GO:0098900	regulation of action potential	Biological Process	1	P16671
3	GO:1900046	regulation of hemostasis	Biological Process	6	P02649,P16671,P28906,P02675,P02671,P02679
3	GO:0006950	response to stress	Biological Process	19	P02649,P48061,P02745,P02675,P02671,P02679,P16671,P18428,P02743,P35542,P0C0L4,P31415,P28906,P04003,P02746,P02747,P39900,P15090,P30486
3	GO:0009605	response to external stimulus	Biological Process	17	P02649,P18428,P02743,P48061,P16671,P04003,P15090,P28906,P0C0L4,P02746,P02747,P02745,P02675,P02671,P02679,P39900,P35542
3	GO:0009607	response to biotic stimulus	Biological Process	8	P48061,P16671,P18428,P04003,P15090,P02675,P02671,P39900
3	GO:0009628	response to abiotic stimulus	Biological Process	3	P48061,P31415,P28906
3	GO:0009719	response to endogenous stimulus	Biological Process	5	Q9BXN1,P48061,P02675,P16671,P02649
3	GO:0014854	response to inactivity	Biological Process	1	P31415
3	GO:0014874	response to stimulus involved in regulation of muscle adaptation	Biological Process	1	P31415
3	GO:0042221	response to chemical	Biological Process	16	P02649,P18428,P31513,P48061,P31415,P02745,P16671,Q9BXN1,P02675,P02671,P02679,P35542,P30486,P39900,P15090,P28906
3	GO:0051606	detection of stimulus	Biological Process	2	P18428,P48061
3	GO:0072376	protein activation cascade	Biological Process	9	P0C0L4,P02746,P02747,P02745,P02743,P04003,P02671,P02675,P02679
3	GO:0031503	protein-containing complex localization	Biological Process	1	Q96D46
3	GO:0033036	macromolecule localization	Biological Process	12	Q96D46,P39900,P43155,P02679,P02649,P16671,Q9NP78,P15090,P18428,P02675,P02671,P28906
3	GO:0051234	establishment of localization	Biological Process	19	Q96D46,P39900,P02675,P02671,P02679,P16671,P43155,P02794,P02649,P18428,Q8TED4,P31415,Q9NP78,P22748,P15090,P48061,P28906,P04003,P0C0L4
3	GO:0051235	maintenance of location	Biological Process	4	P02794,P02649,P16671,P31415
3	GO:0051641	cellular localization	Biological Process	7	Q96D46,P39900,P43155,P02794,P31415,P16671,P02649
3	GO:0051674	localization of cell	Biological Process	6	P48061,P18428,P02649,P39900,P28906,P35542
3	GO:0051707	response to other organism	Biological Process	8	P48061,P16671,P18428,P04003,P15090,P02675,P02671,P39900
3	GO:0044419	interspecies interaction between organisms	Biological Process	6	P02745,P48061,P02649,P16671,P18428,P02743
3	GO:0065008	regulation of biological quality	Biological Process	11	P28906,P02675,P02671,P02679,P16671,P02649,P48061,P02794,Q9BPW9,P31415,P15090
3	GO:0065009	regulation of molecular function	Biological Process	6	P15090,Q96D46,P02649,P16671,P02743,P31415
3	GO:0044085	cellular component biogenesis	Biological Process	10	Q96D46,P02743,P02649,P48061,P02675,P02671,P02679,P31415,P28906,P16671
4	GO:0034440	lipid oxidation	Biological Process	1	P43155
4	GO:0034641	cellular nitrogen compound metabolic process	Biological Process	8	P16671,P39900,P02649,Q04695,P15090,P43155,P28906,Q96D46
4	GO:0051171	regulation of nitrogen compound metabolic process	Biological Process	17	P16671,P39900,P02649,P15090,Q04695,P0C0L4,P04003,P02746,P02747,P02745,P18428,P02743,P28906,P02675,P02671,P02679,Q96D46
4	GO:0051172	negative regulation of nitrogen compound metabolic process	Biological Process	8	P16671,P39900,P15090,P02649,P02743,P28906,P04003,P02671
4	GO:0051173	positive regulation of nitrogen compound metabolic process	Biological Process	10	Q04695,P02649,P18428,P16671,P04003,P39900,P02675,P02671,P02679,Q96D46
4	GO:0097164	ammonium ion metabolic process	Biological Process	1	P43155
4	GO:1901564	organonitrogen compound metabolic process	Biological Process	17	P0C0L4,P02746,P02747,P02745,Q5T6F0,P15090,P39900,P02743,P04003,P02649,Q04695,P43155,P02675,P02671,P02679,P18428,P16671
4	GO:2001057	reactive nitrogen species metabolic process	Biological Process	2	P28906,P16671
4	GO:0009894	regulation of catabolic process	Biological Process	2	P02649,P04003
4	GO:0009896	positive regulation of catabolic process	Biological Process	2	P02649,P04003
4	GO:0030574	collagen catabolic process	Biological Process	1	P39900
4	GO:0044248	cellular catabolic process	Biological Process	6	P02649,Q9BXD5,P15090,P43155,P39900,P16671
4	GO:0044282	small molecule catabolic process	Biological Process	3	P02649,Q9BXD5,P43155
4	GO:1901575	organic substance catabolic process	Biological Process	6	P02649,Q9BXD5,P15090,P43155,P04003,P39900
4	GO:0009889	regulation of biosynthetic process	Biological Process	8	P16671,P39900,P02649,Q04695,P15090,P18428,P28906,Q96D46
4	GO:0009890	negative regulation of biosynthetic process	Biological Process	5	P16671,P39900,P15090,P28906,P02649
4	GO:0009891	positive regulation of biosynthetic process	Biological Process	6	Q04695,P02649,P18428,P16671,P39900,Q96D46
4	GO:0044249	cellular biosynthetic process	Biological Process	9	P16671,P39900,P02649,Q04695,P15090,P18428,Q9BPW9,P28906,Q96D46
4	GO:0044283	small molecule biosynthetic process	Biological Process	2	P02649,Q9BPW9
4	GO:1901576	organic substance biosynthetic process	Biological Process	8	P16671,P39900,P02649,Q04695,P15090,P18428,Q9BPW9,Q96D46
4	GO:1903409	reactive oxygen species biosynthetic process	Biological Process	2	P28906,P16671
4	GO:0010605	negative regulation of macromolecule metabolic process	Biological Process	8	P16671,P39900,P15090,P02649,P28906,P02743,P04003,P02671
4	GO:0031324	negative regulation of cellular metabolic process	Biological Process	7	P16671,P39900,P15090,P02649,P02743,P28906,P04003
4	GO:0045833	negative regulation of lipid metabolic process	Biological Process	1	P02649
4	GO:0062014	negative regulation of small molecule metabolic process	Biological Process	1	P02649
4	GO:0010604	positive regulation of macromolecule metabolic process	Biological Process	11	P16671,P28906,Q04695,P02649,P18428,P04003,P39900,P02675,P02671,P02679,Q96D46
4	GO:0031325	positive regulation of cellular metabolic process	Biological Process	9	P02649,Q04695,P18428,P16671,P39900,P02675,P02671,P02679,Q96D46
4	GO:0045834	positive regulation of lipid metabolic process	Biological Process	1	P02649
4	GO:0051353	positive regulation of oxidoreductase activity	Biological Process	1	P02649
4	GO:0060267	positive regulation of respiratory burst	Biological Process	1	P18428
4	GO:0120162	positive regulation of cold-induced thermogenesis	Biological Process	2	P15090,P16671
4	GO:0031323	regulation of cellular metabolic process	Biological Process	13	P16671,P39900,P02649,P15090,Q04695,P18428,P02743,P28906,P04003,P02675,P02671,P02679,Q96D46
4	GO:0051341	regulation of oxidoreductase activity	Biological Process	1	P02649
4	GO:0060255	regulation of macromolecule metabolic process	Biological Process	17	P16671,P39900,P02649,P15090,P28906,Q04695,P0C0L4,P04003,P02746,P02747,P02745,P18428,P02743,P02675,P02671,P02679,Q96D46
4	GO:0060263	regulation of respiratory burst	Biological Process	1	P18428
4	GO:0062012	regulation of small molecule metabolic process	Biological Process	1	P02649
4	GO:0080090	regulation of primary metabolic process	Biological Process	16	P16671,P39900,P02649,P15090,Q04695,P0C0L4,P04003,P02746,P02747,P02745,P18428,P02743,P02675,P02671,P02679,Q96D46
4	GO:0120161	regulation of cold-induced thermogenesis	Biological Process	2	P15090,P16671
4	GO:0034754	cellular hormone metabolic process	Biological Process	1	Q9BPW9
4	GO:0006082	organic acid metabolic process	Biological Process	4	P16671,Q9BXD5,P43155,Q9BPW9
4	GO:0006575	cellular modified amino acid metabolic process	Biological Process	1	P43155
4	GO:0006725	cellular aromatic compound metabolic process	Biological Process	5	P16671,P39900,P02649,P15090,Q96D46
4	GO:0006793	phosphorus metabolic process	Biological Process	6	P15090,P02649,P16671,P02675,P02671,P02679
4	GO:0072593	reactive oxygen species metabolic process	Biological Process	2	P28906,P16671
4	GO:0006805	xenobiotic metabolic process	Biological Process	1	P31513
4	GO:0017144	drug metabolic process	Biological Process	4	Q9BXD5,Q9BPW9,P28906,P16671
4	GO:0042133	neurotransmitter metabolic process	Biological Process	2	P28906,P16671
4	GO:0042180	cellular ketone metabolic process	Biological Process	1	Q9BPW9
4	GO:0044255	cellular lipid metabolic process	Biological Process	5	P02649,P16671,P15090,P43155,Q9BPW9
4	GO:0044260	cellular macromolecule metabolic process	Biological Process	12	P16671,P39900,Q5T6F0,P02649,P15090,Q04695,P02671,P0C0L4,P02679,P02743,P04003,P02675
4	GO:0046483	heterocycle metabolic process	Biological Process	5	P16671,P39900,P02649,P15090,Q96D46
4	GO:0005975	carbohydrate metabolic process	Biological Process	1	Q9BXD5
4	GO:0006139	nucleobase-containing compound metabolic process	Biological Process	5	P16671,P39900,P02649,P15090,Q96D46
4	GO:0006629	lipid metabolic process	Biological Process	5	P02649,P16671,Q9BPW9,P15090,P43155
4	GO:0019538	protein metabolic process	Biological Process	16	P0C0L4,P02746,P02747,P02745,Q5T6F0,P15090,P39900,P02743,P04003,P02649,Q04695,P02675,P02671,P02679,P18428,P16671
4	GO:0006066	alcohol metabolic process	Biological Process	2	P02649,Q9BPW9
4	GO:0002679	respiratory burst involved in defense response	Biological Process	1	P18428
4	GO:0043170	macromolecule metabolic process	Biological Process	18	P16671,P39900,P0C0L4,P02746,P02747,P02745,Q5T6F0,P02649,P15090,P02743,P04003,P28906,Q04695,P02675,P02671,P02679,P18428,Q96D46
4	GO:1901135	carbohydrate derivative metabolic process	Biological Process	3	Q9BXD5,P02743,P39900
4	GO:1901360	organic cyclic compound metabolic process	Biological Process	6	P16671,P39900,P02649,Q9BPW9,P15090,Q96D46
4	GO:1901615	organic hydroxy compound metabolic process	Biological Process	2	P02649,Q9BPW9
4	GO:0106106	cold-induced thermogenesis	Biological Process	2	P15090,P16671
4	GO:0002263	cell activation involved in immune response	Biological Process	3	P18428,P02794,P16671
4	GO:0002443	leukocyte mediated immunity	Biological Process	8	P0C0L4,P02743,P04003,P02746,P02747,P02745,P02794,P16671
4	GO:0002697	regulation of immune effector process	Biological Process	8	P0C0L4,P04003,P02746,P02747,P02745,P39900,P18428,P16671
4	GO:0002698	negative regulation of immune effector process	Biological Process	1	P04003
4	GO:0002699	positive regulation of immune effector process	Biological Process	2	P18428,P16671
4	GO:0006956	complement activation	Biological Process	6	P0C0L4,P02743,P04003,P02746,P02747,P02745
4	GO:0008228	opsonization	Biological Process	2	P04003,P18428
4	GO:0043299	leukocyte degranulation	Biological Process	2	P02794,P16671
4	GO:0051607	defense response to virus	Biological Process	1	P39900
4	GO:0002218	activation of innate immune response	Biological Process	5	P02675,P02671,P02679,P16671,P18428
4	GO:0002757	immune response-activating signal transduction	Biological Process	5	P02675,P02671,P02679,P16671,P18428
4	GO:0002367	cytokine production involved in immune response	Biological Process	1	P16671
4	GO:0002700	regulation of production of molecular mediator of immune response	Biological Process	1	P16671
4	GO:0002702	positive regulation of production of molecular mediator of immune response	Biological Process	1	P16671
4	GO:0048534	hematopoietic or lymphoid organ development	Biological Process	3	P28906,P02747,P02743
4	GO:0002685	regulation of leukocyte migration	Biological Process	2	P18428,P48061
4	GO:0002694	regulation of leukocyte activation	Biological Process	1	P18428
4	GO:0050776	regulation of immune response	Biological Process	15	P02675,P02671,P02679,P16671,P18428,P0C0L4,P02746,P02747,P02745,P02743,P04003,P02649,P39900,P30486,P28906
4	GO:1903706	regulation of hemopoiesis	Biological Process	2	P02747,P02743
4	GO:0002686	negative regulation of leukocyte migration	Biological Process	1	P48061
4	GO:0050777	negative regulation of immune response	Biological Process	2	P04003,P39900
4	GO:1903707	negative regulation of hemopoiesis	Biological Process	2	P02747,P02743
4	GO:0002687	positive regulation of leukocyte migration	Biological Process	2	P18428,P48061
4	GO:0002696	positive regulation of leukocyte activation	Biological Process	1	P18428
4	GO:0050778	positive regulation of immune response	Biological Process	12	P02675,P02671,P02679,P16671,P18428,P0C0L4,P02746,P02747,P02745,P02743,P04003,P39900
4	GO:0002250	adaptive immune response	Biological Process	9	P0C0L4,P02743,P04003,P02746,P02747,P02745,P02675,P02671,P0DOX8
4	GO:0006959	humoral immune response	Biological Process	9	P0C0L4,P02746,P02747,P02745,P02743,P04003,P02675,P02671,P48061
4	GO:0045087	innate immune response	Biological Process	14	P02675,P02671,P02679,P16671,P18428,P02649,P30486,P39900,P0C0L4,P02743,P04003,P02746,P02747,P02745
4	GO:0019884	antigen processing and presentation of exogenous antigen	Biological Process	2	P30486,P16671
4	GO:0048002	antigen processing and presentation of peptide antigen	Biological Process	2	P30486,P16671
4	GO:0002269	leukocyte activation involved in inflammatory response	Biological Process	1	P02745
4	GO:0002274	myeloid leukocyte activation	Biological Process	4	P02745,P18428,P02794,P16671
4	GO:0002366	leukocyte activation involved in immune response	Biological Process	3	P18428,P02794,P16671
4	GO:0002523	leukocyte migration involved in inflammatory response	Biological Process	1	P18428
4	GO:0030595	leukocyte chemotaxis	Biological Process	2	P18428,P48061
4	GO:0045123	cellular extravasation	Biological Process	1	P48061
4	GO:0071674	mononuclear cell migration	Biological Process	1	P48061
4	GO:0072676	lymphocyte migration	Biological Process	1	P48061
4	GO:0097529	myeloid leukocyte migration	Biological Process	2	P18428,P48061
4	GO:0001558	regulation of cell growth	Biological Process	3	Q04695,P02649,P48061
4	GO:0030307	positive regulation of cell growth	Biological Process	2	P48061,Q04695
4	GO:0048588	developmental cell growth	Biological Process	2	P02649,P48061
4	GO:0044126	regulation of growth of symbiont in host	Biological Process	2	P16671,P18428
4	GO:0044144	modulation of growth of symbiont involved in interaction with host	Biological Process	2	P16671,P18428
4	GO:0048638	regulation of developmental growth	Biological Process	2	P02649,P48061
4	GO:0044116	growth of symbiont involved in interaction with host	Biological Process	2	P16671,P18428
4	GO:0044146	negative regulation of growth of symbiont involved in interaction with host	Biological Process	2	P16671,P18428
4	GO:0048639	positive regulation of developmental growth	Biological Process	1	P48061
4	GO:0060560	developmental growth involved in morphogenesis	Biological Process	2	P02649,P48061
4	GO:0001662	behavioral fear response	Biological Process	1	P02649
4	GO:0007613	memory	Biological Process	1	P02649
4	GO:0008344	adult locomotory behavior	Biological Process	1	P48061
4	GO:0035641	locomotory exploration behavior	Biological Process	1	P02649
4	GO:2000822	regulation of behavioral fear response	Biological Process	1	P02649
4	GO:0050679	positive regulation of epithelial cell proliferation	Biological Process	2	P48061,P39900
4	GO:0048147	negative regulation of fibroblast proliferation	Biological Process	1	P02794
4	GO:0050680	negative regulation of epithelial cell proliferation	Biological Process	1	P02649
4	GO:0048145	regulation of fibroblast proliferation	Biological Process	1	P02794
4	GO:0050678	regulation of epithelial cell proliferation	Biological Process	3	P02649,P48061,P39900
4	GO:0001935	endothelial cell proliferation	Biological Process	3	P02649,P48061,P28906
4	GO:0071425	hematopoietic stem cell proliferation	Biological Process	1	P28906
4	GO:0030168	platelet activation	Biological Process	4	P02649,P02675,P02671,P02679
4	GO:0050865	regulation of cell activation	Biological Process	3	P02649,P18428,P02679
4	GO:0050866	negative regulation of cell activation	Biological Process	2	P02649,P02679
4	GO:0050867	positive regulation of cell activation	Biological Process	1	P18428
4	GO:0061900	glial cell activation	Biological Process	1	P02745
4	GO:0002764	immune response-regulating signaling pathway	Biological Process	5	P02675,P02671,P02679,P16671,P18428
4	GO:0035556	intracellular signal transduction	Biological Process	8	P02649,P16671,P31415,P02675,P02671,P02679,P48061,M0R2J8
4	GO:0007166	cell surface receptor signaling pathway	Biological Process	10	P16671,P18428,Q9BXN1,P48061,P30486,P39900,P02649,P02675,P02671,P02679
4	GO:0007186	G protein-coupled receptor signaling pathway	Biological Process	2	P02649,P48061
4	GO:0009966	regulation of signal transduction	Biological Process	9	Q9BXN1,P16671,P02649,P18428,P39900,P02675,P02671,P02679,P48061
4	GO:0009967	positive regulation of signal transduction	Biological Process	7	P18428,P16671,P39900,P02675,P02671,P02679,P02649
4	GO:0009968	negative regulation of signal transduction	Biological Process	7	Q9BXN1,P02649,P39900,P02675,P02671,P02679,P48061
4	GO:0023014	signal transduction by protein phosphorylation	Biological Process	5	P02649,P02675,P02671,P02679,P16671
4	GO:0055095	lipoprotein particle mediated signaling	Biological Process	1	P16671
4	GO:0097190	apoptotic signaling pathway	Biological Process	4	P02675,P02671,P02679,P48061
4	GO:0051270	regulation of cellular component movement	Biological Process	3	P02649,P48061,P18428
4	GO:0051271	negative regulation of cellular component movement	Biological Process	2	P02649,P48061
4	GO:0051272	positive regulation of cellular component movement	Biological Process	2	P48061,P18428
4	GO:0097485	neuron projection guidance	Biological Process	1	P48061
4	GO:0000278	mitotic cell cycle	Biological Process	1	M0R2J8
4	GO:0051726	regulation of cell cycle	Biological Process	1	M0R2J8
4	GO:0010646	regulation of cell communication	Biological Process	9	Q9BXN1,P16671,P02649,P18428,P39900,P02675,P02671,P02679,P48061
4	GO:0010647	positive regulation of cell communication	Biological Process	7	P18428,P16671,P39900,P02675,P02671,P02679,P02649
4	GO:0010648	negative regulation of cell communication	Biological Process	7	Q9BXN1,P02649,P39900,P02675,P02671,P02679,P48061
4	GO:0012501	programmed cell death	Biological Process	6	P02649,Q04695,P02675,P02671,P02679,P48061
4	GO:0010941	regulation of cell death	Biological Process	8	P16671,P02649,P28906,P02745,P02675,P02671,P02679,P48061
4	GO:0010942	positive regulation of cell death	Biological Process	3	P02649,P02745,P16671
4	GO:0060548	negative regulation of cell death	Biological Process	6	P02649,P28906,P02675,P02671,P02679,P48061
4	GO:0070997	neuron death	Biological Process	3	P02649,P28906,P02745
4	GO:0006910	phagocytosis, recognition	Biological Process	1	P16671
4	GO:0042268	regulation of cytolysis	Biological Process	1	P18428
4	GO:0045919	positive regulation of cytolysis	Biological Process	1	P18428
4	GO:0006996	organelle organization	Biological Process	7	P02649,P43155,P17152,P31415,P48061,Q04695,P28906
4	GO:0010256	endomembrane system organization	Biological Process	1	P31415
4	GO:0022607	cellular component assembly	Biological Process	9	P02743,P02649,P48061,P02675,P02671,P02679,P31415,P28906,P16671
4	GO:0022411	cellular component disassembly	Biological Process	4	P39900,P02746,P02747,P02745
4	GO:0030030	cell projection organization	Biological Process	2	P48061,P02649
4	GO:0032535	regulation of cellular component size	Biological Process	2	P48061,P02649
4	GO:0032989	cellular component morphogenesis	Biological Process	6	P48061,P02649,P31415,P02675,P02671,P02679
4	GO:0043062	extracellular structure organization	Biological Process	7	P39900,P02675,P02671,P02679,P02649,P28906,P16671
4	GO:0043933	protein-containing complex subunit organization	Biological Process	8	P02743,P02649,P48061,P02675,P02671,P02679,P31415,P16671
4	GO:0043954	cellular component maintenance	Biological Process	1	P02649
4	GO:0050808	synapse organization	Biological Process	4	P02649,P02746,P02747,P02745
4	GO:0051128	regulation of cellular component organization	Biological Process	9	P48061,P02649,Q04695,P16671,P02675,P02671,P02679,P04003,P0C0L4
4	GO:0051129	negative regulation of cellular component organization	Biological Process	1	P02649
4	GO:0051130	positive regulation of cellular component organization	Biological Process	7	P02649,P48061,P16671,P02675,P02671,P02679,P0C0L4
4	GO:0061024	membrane organization	Biological Process	3	P16671,P17152,P02649
4	GO:0097435	supramolecular fiber organization	Biological Process	5	P48061,Q04695,P31415,P02649,P16671
4	GO:0099173	postsynapse organization	Biological Process	1	P02649
4	GO:0055082	cellular chemical homeostasis	Biological Process	5	P02649,P48061,P02794,P16671,P31415
4	GO:0000910	cytokinesis	Biological Process	1	M0R2J8
4	GO:0010564	regulation of cell cycle process	Biological Process	1	M0R2J8
4	GO:1903047	mitotic cell cycle process	Biological Process	1	M0R2J8
4	GO:0030036	actin cytoskeleton organization	Biological Process	2	P48061,P31415
4	GO:0032970	regulation of actin filament-based process	Biological Process	1	P48061
4	GO:0023061	signal release	Biological Process	3	P02675,P02671,P02679
4	GO:0006887	exocytosis	Biological Process	5	P02675,P02671,P02679,P16671,P02794
4	GO:0009306	protein secretion	Biological Process	7	P16671,P02649,P02675,P02671,P02679,P28906,P39900
4	GO:0050432	catecholamine secretion	Biological Process	1	P48061
4	GO:1903530	regulation of secretion by cell	Biological Process	7	P48061,P02675,P02671,P02679,P02649,P28906,P39900
4	GO:1903531	negative regulation of secretion by cell	Biological Process	2	P02649,P28906
4	GO:1903532	positive regulation of secretion by cell	Biological Process	6	P48061,P02675,P02671,P02679,P28906,P39900
4	GO:0045104	intermediate filament cytoskeleton organization	Biological Process	1	Q04695
4	GO:0010524	positive regulation of calcium ion transport into cytosol	Biological Process	1	P31415
4	GO:0045597	positive regulation of cell differentiation	Biological Process	7	P16671,P02649,P48061,P02675,P02671,P02679,P28906
4	GO:0007162	negative regulation of cell adhesion	Biological Process	3	P02679,P48061,P39900
4	GO:0045596	negative regulation of cell differentiation	Biological Process	3	P02649,P02747,P02743
4	GO:0051283	negative regulation of sequestering of calcium ion	Biological Process	1	P31415
4	GO:0090288	negative regulation of cellular response to growth factor stimulus	Biological Process	1	Q9BXN1
4	GO:1900035	negative regulation of cellular response to heat	Biological Process	1	P28906
4	GO:1900038	negative regulation of cellular response to hypoxia	Biological Process	1	P28906
4	GO:2001021	negative regulation of response to DNA damage stimulus	Biological Process	1	P48061
4	GO:0030154	cell differentiation	Biological Process	14	P48061,P16671,P02649,P02745,P02747,Q9BPW9,Q04695,P02679,P31415,P02743,P15090,P28906,P02675,P02671
4	GO:0048468	cell development	Biological Process	7	P48061,P02649,P02745,P02679,P31415,P02675,P02671
4	GO:0048469	cell maturation	Biological Process	2	P02745,P02679
4	GO:0010522	regulation of calcium ion transport into cytosol	Biological Process	1	P31415
4	GO:0045595	regulation of cell differentiation	Biological Process	9	P16671,P02649,P02747,P02743,P48061,P02675,P02671,P02679,P28906
4	GO:0051282	regulation of sequestering of calcium ion	Biological Process	1	P31415
4	GO:0051302	regulation of cell division	Biological Process	1	M0R2J8
4	GO:0060627	regulation of vesicle-mediated transport	Biological Process	7	P02649,P02675,P02671,P02679,P16671,P04003,P0C0L4
4	GO:0080135	regulation of cellular response to stress	Biological Process	3	P28906,P48061,P16671
4	GO:0090287	regulation of cellular response to growth factor stimulus	Biological Process	1	Q9BXN1
4	GO:1905890	regulation of cellular response to very-low-density lipoprotein particle stimulus	Biological Process	1	P02649
4	GO:0006880	intracellular sequestering of iron ion	Biological Process	1	P02794
4	GO:0033554	cellular response to stress	Biological Process	3	P16671,P28906,P48061
4	GO:0070887	cellular response to chemical stimulus	Biological Process	12	P18428,P31513,P48061,P16671,Q9BXN1,P02675,P35542,P30486,P39900,P15090,P02679,P28906
4	GO:0071216	cellular response to biotic stimulus	Biological Process	2	P18428,P16671
4	GO:0071402	cellular response to lipoprotein particle stimulus	Biological Process	2	P16671,P02649
4	GO:0098869	cellular oxidant detoxification	Biological Process	1	P16671
4	GO:0031589	cell-substrate adhesion	Biological Process	6	P16671,P02675,P02671,P02679,P28906,P39900
4	GO:0098609	cell-cell adhesion	Biological Process	5	P02675,P02671,P02679,P48061,P28906
4	GO:0038001	paracrine signaling	Biological Process	1	P28906
4	GO:0099536	synaptic signaling	Biological Process	1	P02649
4	GO:0198738	cell-cell signaling by wnt	Biological Process	1	P02649
4	GO:1905114	cell surface receptor signaling pathway involved in cell-cell signaling	Biological Process	1	P02649
4	GO:0046883	regulation of hormone secretion	Biological Process	3	P02675,P02671,P02679
4	GO:0099177	regulation of trans-synaptic signaling	Biological Process	1	P02649
4	GO:1903779	regulation of cardiac conduction	Biological Process	1	P31415
4	GO:0046887	positive regulation of hormone secretion	Biological Process	3	P02675,P02671,P02679
4	GO:0050806	positive regulation of synaptic transmission	Biological Process	1	P02649
4	GO:0061337	cardiac conduction	Biological Process	1	P31415
4	GO:0030282	bone mineralization	Biological Process	1	Q9BXN1
4	GO:0001817	regulation of cytokine production	Biological Process	4	P18428,P28906,P16671,P39900
4	GO:0001818	negative regulation of cytokine production	Biological Process	2	P18428,P28906
4	GO:0001819	positive regulation of cytokine production	Biological Process	4	P18428,P28906,P16671,P39900
4	GO:0032602	chemokine production	Biological Process	1	P18428
4	GO:0032606	type I interferon production	Biological Process	1	P39900
4	GO:0032612	interleukin-1 production	Biological Process	1	P16671
4	GO:0032613	interleukin-10 production	Biological Process	1	P28906
4	GO:0032615	interleukin-12 production	Biological Process	1	P16671
4	GO:0032623	interleukin-2 production	Biological Process	1	P28906
4	GO:0032635	interleukin-6 production	Biological Process	2	P16671,P18428
4	GO:0032637	interleukin-8 production	Biological Process	1	P18428
4	GO:0036301	macrophage colony-stimulating factor production	Biological Process	1	P28906
4	GO:0042089	cytokine biosynthetic process	Biological Process	1	P18428
4	GO:0050663	cytokine secretion	Biological Process	3	P16671,P28906,P39900
4	GO:0071604	transforming growth factor beta production	Biological Process	1	P28906
4	GO:0071611	granulocyte colony-stimulating factor production	Biological Process	1	P28906
4	GO:0071706	tumor necrosis factor superfamily cytokine production	Biological Process	3	P18428,P28906,P16671
4	GO:0002536	respiratory burst involved in inflammatory response	Biological Process	1	P18428
4	GO:0003012	muscle system process	Biological Process	1	P31415
4	GO:0003013	circulatory system process	Biological Process	7	P48061,P28906,P02649,P02675,P02671,P02679,P31415
4	GO:0003014	renal system process	Biological Process	1	P28906
4	GO:0050877	nervous system process	Biological Process	3	P16671,P02649,P48061
4	GO:0022600	digestive system process	Biological Process	1	P16671
4	GO:0044057	regulation of system process	Biological Process	4	P31415,P02675,P02671,P02679
4	GO:0035295	tube development	Biological Process	2	P28906,P02649
4	GO:0048731	system development	Biological Process	10	P48061,P31415,P02649,P02745,P28906,Q9BXN1,P02747,Q04695,P02743,P02746
4	GO:2000026	regulation of multicellular organismal development	Biological Process	7	P02649,P02747,P28906,P02743,P48061,Q04695,Q9BXN1
4	GO:0003002	regionalization	Biological Process	1	P02745
4	GO:0044241	lipid digestion	Biological Process	1	P16671
4	GO:0022405	hair cycle process	Biological Process	1	Q04695
4	GO:0070268	cornification	Biological Process	1	Q04695
4	GO:0042596	fear response	Biological Process	1	P02649
4	GO:0034383	low-density lipoprotein particle clearance	Biological Process	1	P16671
4	GO:0034384	high-density lipoprotein particle clearance	Biological Process	1	P02649
4	GO:0034447	very-low-density lipoprotein particle clearance	Biological Process	1	P02649
4	GO:0071830	triglyceride-rich lipoprotein particle clearance	Biological Process	1	P02649
4	GO:0150024	oxidised low-density lipoprotein particle clearance	Biological Process	1	P16671
4	GO:0042633	hair cycle	Biological Process	1	Q04695
4	GO:0001659	temperature homeostasis	Biological Process	2	P15090,P16671
4	GO:0001894	tissue homeostasis	Biological Process	1	P28906
4	GO:0097009	energy homeostasis	Biological Process	1	P16671
4	GO:0007596	blood coagulation	Biological Process	6	P02649,P16671,P28906,P02675,P02671,P02679
4	GO:0050819	negative regulation of coagulation	Biological Process	5	P02649,P28906,P02675,P02671,P02679
4	GO:0050818	regulation of coagulation	Biological Process	6	P02649,P16671,P28906,P02675,P02671,P02679
4	GO:0050820	positive regulation of coagulation	Biological Process	1	P16671
4	GO:0050881	musculoskeletal movement	Biological Process	1	P31415
4	GO:0010632	regulation of epithelial cell migration	Biological Process	1	P02649
4	GO:0042634	regulation of hair cycle	Biological Process	1	Q04695
4	GO:0060264	regulation of respiratory burst involved in inflammatory response	Biological Process	1	P18428
4	GO:1900221	regulation of amyloid-beta clearance	Biological Process	1	P02649
4	GO:1903365	regulation of fear response	Biological Process	1	P02649
4	GO:0042635	positive regulation of hair cycle	Biological Process	1	Q04695
4	GO:0051962	positive regulation of nervous system development	Biological Process	2	P02649,P48061
4	GO:0060265	positive regulation of respiratory burst involved in inflammatory response	Biological Process	1	P18428
4	GO:0110110	positive regulation of animal organ morphogenesis	Biological Process	1	P28906
4	GO:1900223	positive regulation of amyloid-beta clearance	Biological Process	1	P02649
4	GO:1903524	positive regulation of blood circulation	Biological Process	3	P02675,P02671,P02679
4	GO:1904018	positive regulation of vasculature development	Biological Process	1	P28906
4	GO:0010633	negative regulation of epithelial cell migration	Biological Process	1	P02649
4	GO:0051961	negative regulation of nervous system development	Biological Process	1	P02649
4	GO:0070168	negative regulation of biomineral tissue development	Biological Process	1	Q9BXN1
4	GO:0110111	negative regulation of animal organ morphogenesis	Biological Process	1	Q9BXN1
4	GO:0034369	plasma lipoprotein particle remodeling	Biological Process	1	P02649
4	GO:0034377	plasma lipoprotein particle assembly	Biological Process	1	P02649
4	GO:0090132	epithelium migration	Biological Process	1	P02649
4	GO:0150094	amyloid-beta clearance by cellular catabolic process	Biological Process	1	P16671
4	GO:0009887	animal organ morphogenesis	Biological Process	2	P28906,Q9BXN1
4	GO:0022603	regulation of anatomical structure morphogenesis	Biological Process	8	P02649,P28906,P48061,Q9BXN1,P02675,P02671,P02679,P16671
4	GO:0031069	hair follicle morphogenesis	Biological Process	1	Q04695
4	GO:0035239	tube morphogenesis	Biological Process	2	P28906,P02649
4	GO:0048729	tissue morphogenesis	Biological Process	2	Q04695,P39900
4	GO:0001525	angiogenesis	Biological Process	1	P28906
4	GO:0010927	cellular component assembly involved in morphogenesis	Biological Process	1	P31415
4	GO:0072564	blood microparticle formation	Biological Process	1	P16671
4	GO:0071695	anatomical structure maturation	Biological Process	2	P02745,P02679
4	GO:0001568	blood vessel development	Biological Process	2	P28906,P02649
4	GO:0001942	hair follicle development	Biological Process	1	Q04695
4	GO:0009888	tissue development	Biological Process	6	P28906,P31415,Q04695,Q9BXN1,Q9BPW9,P39900
4	GO:0016358	dendrite development	Biological Process	1	P02649
4	GO:0021537	telencephalon development	Biological Process	1	P48061
4	GO:0030900	forebrain development	Biological Process	1	P48061
4	GO:0031099	regeneration	Biological Process	1	P48061
4	GO:0032835	glomerulus development	Biological Process	1	P28906
4	GO:0048513	animal organ development	Biological Process	8	P31415,P48061,P28906,Q9BXN1,P02747,Q04695,P02743,P02746
4	GO:0048839	inner ear development	Biological Process	1	P02746
4	GO:0060322	head development	Biological Process	1	P48061
4	GO:0060996	dendritic spine development	Biological Process	1	P02649
4	GO:0061061	muscle structure development	Biological Process	1	P31415
4	GO:0072006	nephron development	Biological Process	1	P28906
4	GO:0045682	regulation of epidermis development	Biological Process	1	Q04695
4	GO:0045684	positive regulation of epidermis development	Biological Process	1	Q04695
4	GO:2000334	positive regulation of blood microparticle formation	Biological Process	1	P16671
4	GO:0050920	regulation of chemotaxis	Biological Process	2	P48061,P18428
4	GO:2000145	regulation of cell motility	Biological Process	3	P02649,P48061,P18428
4	GO:2000146	negative regulation of cell motility	Biological Process	2	P02649,P48061
4	GO:0050921	positive regulation of chemotaxis	Biological Process	2	P48061,P18428
4	GO:2000147	positive regulation of cell motility	Biological Process	2	P48061,P18428
4	GO:0006935	chemotaxis	Biological Process	3	P18428,P48061,P35542
4	GO:0016477	cell migration	Biological Process	6	P48061,P18428,P02649,P39900,P28906,P35542
4	GO:0048524	positive regulation of viral process	Biological Process	1	P02649
4	GO:0031334	positive regulation of protein complex assembly	Biological Process	1	P16671
4	GO:0090261	positive regulation of inclusion body assembly	Biological Process	1	P02649
4	GO:0010811	positive regulation of cell-substrate adhesion	Biological Process	4	P16671,P02675,P02671,P02679
4	GO:0022409	positive regulation of cell-cell adhesion	Biological Process	3	P02675,P02671,P02679
4	GO:0031349	positive regulation of defense response	Biological Process	7	P02675,P02671,P02679,P16671,P18428,P15090,P39900
4	GO:0032103	positive regulation of response to external stimulus	Biological Process	3	P48061,P15090,P18428
4	GO:0060760	positive regulation of response to cytokine stimulus	Biological Process	1	P39900
4	GO:1903036	positive regulation of response to wounding	Biological Process	1	P16671
4	GO:2001025	positive regulation of response to drug	Biological Process	1	P48061
4	GO:0032370	positive regulation of lipid transport	Biological Process	1	P02649
4	GO:0032411	positive regulation of transporter activity	Biological Process	1	P31415
4	GO:0034764	positive regulation of transmembrane transport	Biological Process	1	P31415
4	GO:0043270	positive regulation of ion transport	Biological Process	3	P48061,P31415,P02649
4	GO:0045807	positive regulation of endocytosis	Biological Process	3	P16671,P0C0L4,P02649
4	GO:0051047	positive regulation of secretion	Biological Process	6	P48061,P02675,P02671,P02679,P28906,P39900
4	GO:0051222	positive regulation of protein transport	Biological Process	5	P02675,P02671,P02679,P28906,P39900
4	GO:0051954	positive regulation of amine transport	Biological Process	1	P48061
4	GO:0051092	positive regulation of NF-kappaB transcription factor activity	Biological Process	1	P16671
4	GO:0030194	positive regulation of blood coagulation	Biological Process	1	P16671
4	GO:1900182	positive regulation of protein localization to nucleus	Biological Process	1	Q96D46
4	GO:0010884	positive regulation of lipid storage	Biological Process	1	P16671
4	GO:0048525	negative regulation of viral process	Biological Process	1	P02743
4	GO:0031348	negative regulation of defense response	Biological Process	3	P02743,P02649,P39900
4	GO:0032102	negative regulation of response to external stimulus	Biological Process	6	P02743,P02649,P28906,P02675,P02671,P02679
4	GO:0060761	negative regulation of response to cytokine stimulus	Biological Process	1	P39900
4	GO:1903035	negative regulation of response to wounding	Biological Process	6	P02649,P28906,P02675,P02671,P02679,P02743
4	GO:2000258	negative regulation of protein activation cascade	Biological Process	2	P04003,P02671
4	GO:0032369	negative regulation of lipid transport	Biological Process	1	P02649
4	GO:0032387	negative regulation of intracellular transport	Biological Process	1	P16671
4	GO:0043271	negative regulation of ion transport	Biological Process	1	P02649
4	GO:0051048	negative regulation of secretion	Biological Process	2	P02649,P28906
4	GO:0051224	negative regulation of protein transport	Biological Process	3	P16671,P02649,P28906
4	GO:0030195	negative regulation of blood coagulation	Biological Process	5	P02649,P02675,P02671,P02679,P28906
4	GO:0090317	negative regulation of intracellular protein transport	Biological Process	1	P16671
4	GO:1900181	negative regulation of protein localization to nucleus	Biological Process	1	P16671
4	GO:0010810	regulation of cell-substrate adhesion	Biological Process	5	P16671,P02675,P02671,P02679,P39900
4	GO:0022407	regulation of cell-cell adhesion	Biological Process	4	P02675,P02671,P02679,P48061
4	GO:0032880	regulation of protein localization	Biological Process	8	P16671,P02649,P02675,P02671,P02679,P28906,P39900,Q96D46
4	GO:0051049	regulation of transport	Biological Process	11	P02649,P31415,P48061,P16671,P02675,P02671,P02679,P28906,P39900,P04003,P0C0L4
4	GO:0060341	regulation of cellular localization	Biological Process	3	P31415,P16671,Q96D46
4	GO:1905952	regulation of lipid localization	Biological Process	2	P02649,P16671
4	GO:0031664	regulation of lipopolysaccharide-mediated signaling pathway	Biological Process	1	P16671
4	GO:0043903	regulation of symbiosis, encompassing mutualism through parasitism	Biological Process	4	P16671,P18428,P02649,P02743
4	GO:0050688	regulation of defense response to virus	Biological Process	1	P39900
4	GO:0043254	regulation of protein complex assembly	Biological Process	2	P02649,P16671
4	GO:0090083	regulation of inclusion body assembly	Biological Process	1	P02649
4	GO:0002831	regulation of response to biotic stimulus	Biological Process	2	P16671,P39900
4	GO:0032101	regulation of response to external stimulus	Biological Process	16	P02743,P02649,P16671,P28906,P0C0L4,P04003,P02746,P02747,P02745,P02675,P02671,P02679,P48061,P39900,P15090,P18428
4	GO:0043502	regulation of muscle adaptation	Biological Process	1	P31415
4	GO:0060759	regulation of response to cytokine stimulus	Biological Process	1	P39900
4	GO:0080134	regulation of response to stress	Biological Process	16	P02675,P02671,P02679,P16671,P18428,P02743,P02649,P28906,P0C0L4,P04003,P02746,P02747,P02745,P39900,P15090,P48061
4	GO:2000257	regulation of protein activation cascade	Biological Process	6	P0C0L4,P04003,P02746,P02747,P02745,P02671
4	GO:2001023	regulation of response to drug	Biological Process	1	P48061
4	GO:0030193	regulation of blood coagulation	Biological Process	6	P02649,P16671,P28906,P02675,P02671,P02679
4	GO:0001666	response to hypoxia	Biological Process	2	P28906,P48061
4	GO:0006952	defense response	Biological Process	17	P02745,P02675,P02671,P02679,P16671,P18428,P02743,P35542,P0C0L4,P04003,P02746,P02747,P02649,P39900,P15090,P30486,P48061
4	GO:0006979	response to oxidative stress	Biological Process	2	P02649,P16671
4	GO:0009408	response to heat	Biological Process	3	P28906,P48061,P31415
4	GO:0009611	response to wounding	Biological Process	8	P02675,P02671,P02679,P16671,P02649,P28906,P39900,P02743
4	GO:0061771	response to caloric restriction	Biological Process	1	P02649
4	GO:0009612	response to mechanical stimulus	Biological Process	1	P48061
4	GO:0009581	detection of external stimulus	Biological Process	1	P48061
4	GO:0009991	response to extracellular stimulus	Biological Process	1	P02649
4	GO:0043207	response to external biotic stimulus	Biological Process	8	P48061,P16671,P18428,P04003,P15090,P02675,P02671,P39900
4	GO:0009595	detection of biotic stimulus	Biological Process	1	P18428
4	GO:0009266	response to temperature stimulus	Biological Process	3	P48061,P31415,P28906
4	GO:0009314	response to radiation	Biological Process	1	P48061
4	GO:0009582	detection of abiotic stimulus	Biological Process	1	P48061
4	GO:0070482	response to oxygen levels	Biological Process	2	P48061,P28906
4	GO:0009725	response to hormone	Biological Process	2	P48061,P02675
4	GO:0055094	response to lipoprotein particle	Biological Process	2	P16671,P02649
4	GO:0071495	cellular response to endogenous stimulus	Biological Process	3	Q9BXN1,P02675,P16671
4	GO:0071559	response to transforming growth factor beta	Biological Process	1	Q9BXN1
4	GO:0014870	response to muscle inactivity	Biological Process	1	P31415
4	GO:0014877	response to muscle inactivity involved in regulation of muscle adaptation	Biological Process	1	P31415
4	GO:0001101	response to acid chemical	Biological Process	1	P16671
4	GO:0042493	response to drug	Biological Process	1	P48061
4	GO:0009636	response to toxic substance	Biological Process	1	P16671
4	GO:0009410	response to xenobiotic stimulus	Biological Process	1	P31513
4	GO:0009593	detection of chemical stimulus	Biological Process	1	P18428
4	GO:0010033	response to organic substance	Biological Process	11	P16671,P18428,Q9BXN1,P48061,P02675,P30486,P39900,P02679,P15090,P02649,P31415
4	GO:0010035	response to inorganic substance	Biological Process	6	P02745,P02675,P02671,P02679,P15090,P16671
4	GO:1901698	response to nitrogen compound	Biological Process	4	P48061,P16671,P39900,P02649
4	GO:1901700	response to oxygen-containing compound	Biological Process	5	P02649,P18428,P16671,P48061,P39900
4	GO:0050906	detection of stimulus involved in sensory perception	Biological Process	1	P48061
4	GO:0072377	blood coagulation, common pathway	Biological Process	1	P02671
4	GO:0072378	blood coagulation, fibrin clot formation	Biological Process	3	P02671,P02675,P02679
4	GO:0033750	ribosome localization	Biological Process	1	Q96D46
4	GO:0071426	ribonucleoprotein complex export from nucleus	Biological Process	1	Q96D46
4	GO:0008104	protein localization	Biological Process	10	Q96D46,P39900,P43155,P02679,Q9NP78,P02649,P16671,P02675,P02671,P28906
4	GO:0006403	RNA localization	Biological Process	1	Q96D46
4	GO:0010876	lipid localization	Biological Process	4	P02649,P16671,P15090,P18428
4	GO:0070727	cellular macromolecule localization	Biological Process	5	Q96D46,P39900,P43155,P16671,P02649
4	GO:0006810	transport	Biological Process	19	Q96D46,P39900,P02675,P02671,P02679,P16671,P43155,P02794,P02649,P18428,Q8TED4,P31415,Q9NP78,P22748,P15090,P48061,P28906,P04003,P0C0L4
4	GO:0045184	establishment of protein localization	Biological Process	10	Q96D46,P39900,P43155,P02679,Q9NP78,P02649,P16671,P02675,P02671,P28906
4	GO:0051236	establishment of RNA localization	Biological Process	1	Q96D46
4	GO:0051649	establishment of localization in cell	Biological Process	6	Q96D46,P39900,P43155,P31415,P16671,P02649
4	GO:0051656	establishment of organelle localization	Biological Process	1	Q96D46
4	GO:0051208	sequestering of calcium ion	Biological Process	1	P31415
4	GO:0019915	lipid storage	Biological Process	2	P02649,P16671
4	GO:0051238	sequestering of metal ion	Biological Process	1	P02794
4	GO:0046907	intracellular transport	Biological Process	5	Q96D46,P39900,P43155,P16671,P02649
4	GO:0051640	organelle localization	Biological Process	1	Q96D46
4	GO:0051668	localization within membrane	Biological Process	1	P02649
4	GO:0071166	ribonucleoprotein complex localization	Biological Process	1	Q96D46
4	GO:0019730	antimicrobial humoral response	Biological Process	3	P02675,P02671,P48061
4	GO:0009615	response to virus	Biological Process	2	P39900,P48061
4	GO:0009608	response to symbiont	Biological Process	1	P04003
4	GO:0009617	response to bacterium	Biological Process	6	P16671,P18428,P04003,P02675,P02671,P15090
4	GO:0098542	defense response to other organism	Biological Process	5	P16671,P18428,P02675,P02671,P39900
4	GO:0044403	symbiont process	Biological Process	6	P02745,P48061,P02649,P16671,P18428,P02743
4	GO:0035821	modification of morphology or physiology of other organism	Biological Process	3	P48061,P02649,P02743
4	GO:0051701	interaction with host	Biological Process	1	P02743
4	GO:0051702	interaction with symbiont	Biological Process	2	P02649,P02743
4	GO:0001505	regulation of neurotransmitter levels	Biological Process	2	P28906,P16671
4	GO:0008217	regulation of blood pressure	Biological Process	1	P28906
4	GO:0010817	regulation of hormone levels	Biological Process	4	Q9BPW9,P02675,P02671,P02679
4	GO:0010883	regulation of lipid storage	Biological Process	1	P16671
4	GO:0042391	regulation of membrane potential	Biological Process	1	P16671
4	GO:0042592	homeostatic process	Biological Process	7	P28906,P02649,P48061,P02794,P16671,P31415,P15090
4	GO:0048167	regulation of synaptic plasticity	Biological Process	1	P02649
4	GO:0050803	regulation of synapse structure or activity	Biological Process	1	P02649
4	GO:0050878	regulation of body fluid levels	Biological Process	6	P02675,P02671,P02679,P16671,P02649,P28906
4	GO:0090066	regulation of anatomical structure size	Biological Process	5	P48061,P02649,P02675,P02671,P02679
4	GO:0032409	regulation of transporter activity	Biological Process	1	P31415
4	GO:0044092	negative regulation of molecular function	Biological Process	3	P15090,P02649,P02743
4	GO:0044093	positive regulation of molecular function	Biological Process	4	Q96D46,P02649,P16671,P31415
4	GO:0050790	regulation of catalytic activity	Biological Process	3	P15090,P02649,P02743
4	GO:0051090	regulation of DNA-binding transcription factor activity	Biological Process	1	P16671
4	GO:0051098	regulation of binding	Biological Process	3	Q96D46,P16671,P02649
4	GO:0022613	ribonucleoprotein complex biogenesis	Biological Process	1	Q96D46
4	GO:0140112	extracellular vesicle biogenesis	Biological Process	1	P28906
5	GO:0019395	fatty acid oxidation	Biological Process	1	P43155
5	GO:0006577	amino-acid betaine metabolic process	Biological Process	1	P43155
5	GO:0043603	cellular amide metabolic process	Biological Process	2	Q04695,P02649
5	GO:0044271	cellular nitrogen compound biosynthetic process	Biological Process	7	P16671,P39900,P02649,Q04695,P15090,P28906,Q96D46
5	GO:0019219	regulation of nucleobase-containing compound metabolic process	Biological Process	5	P16671,P39900,P02649,P15090,Q96D46
5	GO:0034248	regulation of cellular amide metabolic process	Biological Process	2	Q04695,P02649
5	GO:0045428	regulation of nitric oxide biosynthetic process	Biological Process	2	P28906,P16671
5	GO:0051246	regulation of protein metabolic process	Biological Process	14	P15090,P02649,Q04695,P0C0L4,P04003,P02746,P02747,P02745,P18428,P02743,P16671,P02675,P02671,P02679
5	GO:0034249	negative regulation of cellular amide metabolic process	Biological Process	1	P02649
5	GO:0045934	negative regulation of nucleobase-containing compound metabolic process	Biological Process	3	P16671,P39900,P15090
5	GO:0051248	negative regulation of protein metabolic process	Biological Process	5	P15090,P02649,P02743,P04003,P02671
5	GO:1904406	negative regulation of nitric oxide metabolic process	Biological Process	1	P28906
5	GO:0045935	positive regulation of nucleobase-containing compound metabolic process	Biological Process	3	P02649,P39900,Q96D46
5	GO:0034250	positive regulation of cellular amide metabolic process	Biological Process	2	Q04695,P02649
5	GO:0051247	positive regulation of protein metabolic process	Biological Process	8	Q04695,P02649,P18428,P04003,P16671,P02675,P02671,P02679
5	GO:1904407	positive regulation of nitric oxide metabolic process	Biological Process	1	P16671
5	GO:0009437	carnitine metabolic process	Biological Process	1	P43155
5	GO:0006518	peptide metabolic process	Biological Process	2	Q04695,P02649
5	GO:1901565	organonitrogen compound catabolic process	Biological Process	3	P02649,P04003,P39900
5	GO:1901566	organonitrogen compound biosynthetic process	Biological Process	2	Q04695,P02649
5	GO:0046209	nitric oxide metabolic process	Biological Process	2	P28906,P16671
5	GO:0031329	regulation of cellular catabolic process	Biological Process	1	P02649
5	GO:0042176	regulation of protein catabolic process	Biological Process	2	P02649,P04003
5	GO:0031331	positive regulation of cellular catabolic process	Biological Process	1	P02649
5	GO:0045732	positive regulation of protein catabolic process	Biological Process	2	P02649,P04003
5	GO:0016054	organic acid catabolic process	Biological Process	2	Q9BXD5,P43155
5	GO:0017001	antibiotic catabolic process	Biological Process	1	Q9BXD5
5	GO:0032801	receptor catabolic process	Biological Process	1	P02649
5	GO:0042737	drug catabolic process	Biological Process	1	Q9BXD5
5	GO:0044242	cellular lipid catabolic process	Biological Process	3	P15090,P02649,P43155
5	GO:0044265	cellular macromolecule catabolic process	Biological Process	2	P02649,P39900
5	GO:0046164	alcohol catabolic process	Biological Process	1	P02649
5	GO:0009057	macromolecule catabolic process	Biological Process	3	P02649,P04003,P39900
5	GO:0016042	lipid catabolic process	Biological Process	3	P02649,P15090,P43155
5	GO:1901136	carbohydrate derivative catabolic process	Biological Process	2	Q9BXD5,P39900
5	GO:1901361	organic cyclic compound catabolic process	Biological Process	1	P02649
5	GO:1901616	organic hydroxy compound catabolic process	Biological Process	1	P02649
5	GO:0010556	regulation of macromolecule biosynthetic process	Biological Process	7	P16671,P39900,P02649,Q04695,P15090,P18428,Q96D46
5	GO:0031326	regulation of cellular biosynthetic process	Biological Process	8	P16671,P39900,P02649,Q04695,P15090,P18428,P28906,Q96D46
5	GO:0046890	regulation of lipid biosynthetic process	Biological Process	1	P02649
5	GO:1902930	regulation of alcohol biosynthetic process	Biological Process	1	P02649
5	GO:1903426	regulation of reactive oxygen species biosynthetic process	Biological Process	2	P28906,P16671
5	GO:0010558	negative regulation of macromolecule biosynthetic process	Biological Process	3	P16671,P39900,P15090
5	GO:0031327	negative regulation of cellular biosynthetic process	Biological Process	4	P16671,P39900,P15090,P28906
5	GO:0051055	negative regulation of lipid biosynthetic process	Biological Process	1	P02649
5	GO:1902931	negative regulation of alcohol biosynthetic process	Biological Process	1	P02649
5	GO:1903427	negative regulation of reactive oxygen species biosynthetic process	Biological Process	1	P28906
5	GO:0010557	positive regulation of macromolecule biosynthetic process	Biological Process	5	Q04695,P18428,P02649,P39900,Q96D46
5	GO:0046889	positive regulation of lipid biosynthetic process	Biological Process	1	P02649
5	GO:0031328	positive regulation of cellular biosynthetic process	Biological Process	6	Q04695,P18428,P16671,P02649,P39900,Q96D46
5	GO:1903428	positive regulation of reactive oxygen species biosynthetic process	Biological Process	1	P16671
5	GO:0042136	neurotransmitter biosynthetic process	Biological Process	2	P28906,P16671
5	GO:0008299	isoprenoid biosynthetic process	Biological Process	1	Q9BPW9
5	GO:0016053	organic acid biosynthetic process	Biological Process	1	Q9BPW9
5	GO:0018130	heterocycle biosynthetic process	Biological Process	5	P16671,P39900,P02649,P15090,Q96D46
5	GO:0019438	aromatic compound biosynthetic process	Biological Process	5	P16671,P39900,P02649,P15090,Q96D46
5	GO:0034645	cellular macromolecule biosynthetic process	Biological Process	5	P16671,P39900,P02649,Q04695,P15090
5	GO:0046165	alcohol biosynthetic process	Biological Process	1	P02649
5	GO:0008610	lipid biosynthetic process	Biological Process	2	P02649,Q9BPW9
5	GO:0009059	macromolecule biosynthetic process	Biological Process	7	P16671,P39900,P02649,Q04695,P15090,P18428,Q96D46
5	GO:1901362	organic cyclic compound biosynthetic process	Biological Process	5	P16671,P39900,P02649,P15090,Q96D46
5	GO:1901617	organic hydroxy compound biosynthetic process	Biological Process	1	P02649
5	GO:0006809	nitric oxide biosynthetic process	Biological Process	2	P28906,P16671
5	GO:0010629	negative regulation of gene expression	Biological Process	6	P16671,P39900,P15090,P04003,P02649,P28906
5	GO:0051253	negative regulation of RNA metabolic process	Biological Process	3	P16671,P39900,P15090
5	GO:0010563	negative regulation of phosphorus metabolic process	Biological Process	2	P15090,P02649
5	GO:2000378	negative regulation of reactive oxygen species metabolic process	Biological Process	1	P28906
5	GO:0032269	negative regulation of cellular protein metabolic process	Biological Process	3	P15090,P02649,P04003
5	GO:0090209	negative regulation of triglyceride metabolic process	Biological Process	1	P02649
5	GO:1903019	negative regulation of glycoprotein metabolic process	Biological Process	1	P02743
5	GO:0045939	negative regulation of steroid metabolic process	Biological Process	1	P02649
5	GO:0090206	negative regulation of cholesterol metabolic process	Biological Process	1	P02649
5	GO:0010628	positive regulation of gene expression	Biological Process	5	Q04695,P02649,P39900,P16671,P28906
5	GO:0051254	positive regulation of RNA metabolic process	Biological Process	3	P02649,P39900,Q96D46
5	GO:2000646	positive regulation of receptor catabolic process	Biological Process	1	P02649
5	GO:0010562	positive regulation of phosphorus metabolic process	Biological Process	5	P16671,P02675,P02671,P02679,P02649
5	GO:2000379	positive regulation of reactive oxygen species metabolic process	Biological Process	1	P16671
5	GO:0010873	positive regulation of cholesterol esterification	Biological Process	1	P02649
5	GO:0032270	positive regulation of cellular protein metabolic process	Biological Process	6	Q04695,P02649,P16671,P02675,P02671,P02679
5	GO:0045940	positive regulation of steroid metabolic process	Biological Process	1	P02649
5	GO:0032770	positive regulation of monooxygenase activity	Biological Process	1	P02649
5	GO:0010872	regulation of cholesterol esterification	Biological Process	1	P02649
5	GO:0032268	regulation of cellular protein metabolic process	Biological Process	8	P15090,P02649,Q04695,P04003,P16671,P02675,P02671,P02679
5	GO:0051174	regulation of phosphorus metabolic process	Biological Process	6	P15090,P02649,P16671,P02675,P02671,P02679
5	GO:2000377	regulation of reactive oxygen species metabolic process	Biological Process	2	P28906,P16671
5	GO:0090207	regulation of triglyceride metabolic process	Biological Process	1	P02649
5	GO:1903018	regulation of glycoprotein metabolic process	Biological Process	1	P02743
5	GO:0032768	regulation of monooxygenase activity	Biological Process	1	P02649
5	GO:0010468	regulation of gene expression	Biological Process	11	P16671,P39900,P02649,P28906,Q04695,P15090,P0C0L4,P04003,P02746,P02747,P02745
5	GO:0051252	regulation of RNA metabolic process	Biological Process	5	P16671,P39900,P02649,P15090,Q96D46
5	GO:2000644	regulation of receptor catabolic process	Biological Process	1	P02649
5	GO:0090181	regulation of cholesterol metabolic process	Biological Process	1	P02649
5	GO:0019216	regulation of lipid metabolic process	Biological Process	2	P02649,P16671
5	GO:0008207	C21-steroid hormone metabolic process	Biological Process	1	Q9BPW9
5	GO:0008209	androgen metabolic process	Biological Process	1	Q9BPW9
5	GO:0042572	retinol metabolic process	Biological Process	1	Q9BPW9
5	GO:0042573	retinoic acid metabolic process	Biological Process	1	Q9BPW9
5	GO:0043436	oxoacid metabolic process	Biological Process	4	P16671,Q9BXD5,P43155,Q9BPW9
5	GO:0006796	phosphate-containing compound metabolic process	Biological Process	6	P15090,P02649,P16671,P02675,P02671,P02679
5	GO:0006801	superoxide metabolic process	Biological Process	1	P16671
5	GO:0016999	antibiotic metabolic process	Biological Process	1	Q9BXD5
5	GO:0042448	progesterone metabolic process	Biological Process	1	Q9BPW9
5	GO:0042905	9-cis-retinoic acid metabolic process	Biological Process	1	Q9BPW9
5	GO:0006631	fatty acid metabolic process	Biological Process	2	P43155,P16671
5	GO:0006638	neutral lipid metabolic process	Biological Process	2	P02649,P15090
5	GO:0006720	isoprenoid metabolic process	Biological Process	2	P02649,Q9BPW9
5	GO:0030258	lipid modification	Biological Process	2	P02649,P43155
5	GO:0046486	glycerolipid metabolic process	Biological Process	2	P02649,P15090
5	GO:0009100	glycoprotein metabolic process	Biological Process	2	P02743,P39900
5	GO:0043112	receptor metabolic process	Biological Process	2	P16671,P02649
5	GO:0044267	cellular protein metabolic process	Biological Process	11	Q5T6F0,P15090,P02649,Q04695,P02671,P0C0L4,P02679,P04003,P16671,P02675,P02743
5	GO:0034654	nucleobase-containing compound biosynthetic process	Biological Process	5	P16671,P39900,P02649,P15090,Q96D46
5	GO:0090304	nucleic acid metabolic process	Biological Process	5	P16671,P39900,P02649,P15090,Q96D46
5	GO:0008202	steroid metabolic process	Biological Process	2	P02649,Q9BPW9
5	GO:0006508	proteolysis	Biological Process	10	P02649,P0C0L4,P04003,P02746,P02747,P02745,P02675,P02671,P02679,P39900
5	GO:0030163	protein catabolic process	Biological Process	3	P02649,P04003,P39900
5	GO:0036211	protein modification process	Biological Process	8	Q5T6F0,P15090,P02649,P02671,P0C0L4,P02679,P16671,P02675
5	GO:0042107	cytokine metabolic process	Biological Process	1	P18428
5	GO:0042157	lipoprotein metabolic process	Biological Process	1	P02649
5	GO:0042982	amyloid precursor protein metabolic process	Biological Process	1	P02649
5	GO:0051604	protein maturation	Biological Process	8	P0C0L4,P04003,P02746,P02747,P02745,P02675,P02671,P02679
5	GO:1990000	amyloid fibril formation	Biological Process	2	P02649,P16671
5	GO:0034308	primary alcohol metabolic process	Biological Process	1	Q9BPW9
5	GO:1902652	secondary alcohol metabolic process	Biological Process	1	P02649
5	GO:0010467	gene expression	Biological Process	14	P16671,P39900,P02649,P28906,Q04695,P15090,P0C0L4,P04003,P02746,P02747,P02745,P02675,P02671,P02679
5	GO:0043412	macromolecule modification	Biological Process	8	Q5T6F0,P15090,P02649,P02671,P0C0L4,P02679,P16671,P02675
5	GO:0006040	amino sugar metabolic process	Biological Process	1	Q9BXD5
5	GO:0016125	sterol metabolic process	Biological Process	1	P02649
5	GO:0002444	myeloid leukocyte mediated immunity	Biological Process	2	P02794,P16671
5	GO:0002449	lymphocyte mediated immunity	Biological Process	6	P0C0L4,P02743,P04003,P02746,P02747,P02745
5	GO:0002703	regulation of leukocyte mediated immunity	Biological Process	1	P04003
5	GO:0002704	negative regulation of leukocyte mediated immunity	Biological Process	1	P04003
5	GO:0030449	regulation of complement activation	Biological Process	5	P04003,P0C0L4,P02746,P02747,P02745
5	GO:1903027	regulation of opsonization	Biological Process	1	P04003
5	GO:0045916	negative regulation of complement activation	Biological Process	1	P04003
5	GO:0006958	complement activation, classical pathway	Biological Process	6	P04003,P0C0L4,P02743,P02746,P02747,P02745
5	GO:0043312	neutrophil degranulation	Biological Process	2	P02794,P16671
5	GO:0002758	innate immune response-activating signal transduction	Biological Process	5	P02675,P02671,P02679,P16671,P18428
5	GO:0002718	regulation of cytokine production involved in immune response	Biological Process	1	P16671
5	GO:0002720	positive regulation of cytokine production involved in immune response	Biological Process	1	P16671
5	GO:0061082	myeloid leukocyte cytokine production	Biological Process	1	P16671
5	GO:0030097	hemopoiesis	Biological Process	3	P02747,P02743,P28906
5	GO:0002688	regulation of leukocyte chemotaxis	Biological Process	2	P18428,P48061
5	GO:0002691	regulation of cellular extravasation	Biological Process	1	P48061
5	GO:0071675	regulation of mononuclear cell migration	Biological Process	1	P48061
5	GO:1902622	regulation of neutrophil migration	Biological Process	1	P18428
5	GO:2000401	regulation of lymphocyte migration	Biological Process	1	P48061
5	GO:0043030	regulation of macrophage activation	Biological Process	1	P18428
5	GO:0002819	regulation of adaptive immune response	Biological Process	1	P04003
5	GO:0002920	regulation of humoral immune response	Biological Process	5	P0C0L4,P04003,P02746,P02747,P02745
5	GO:0045088	regulation of innate immune response	Biological Process	7	P02675,P02671,P02679,P16671,P18428,P39900,P02649
5	GO:0045637	regulation of myeloid cell differentiation	Biological Process	2	P02747,P02743
5	GO:1902105	regulation of leukocyte differentiation	Biological Process	2	P02747,P02743
5	GO:0002692	negative regulation of cellular extravasation	Biological Process	1	P48061
5	GO:0002820	negative regulation of adaptive immune response	Biological Process	1	P04003
5	GO:0002921	negative regulation of humoral immune response	Biological Process	1	P04003
5	GO:0045824	negative regulation of innate immune response	Biological Process	1	P39900
5	GO:0045638	negative regulation of myeloid cell differentiation	Biological Process	2	P02747,P02743
5	GO:1902106	negative regulation of leukocyte differentiation	Biological Process	2	P02747,P02743
5	GO:0002690	positive regulation of leukocyte chemotaxis	Biological Process	2	P18428,P48061
5	GO:0071677	positive regulation of mononuclear cell migration	Biological Process	1	P48061
5	GO:1902624	positive regulation of neutrophil migration	Biological Process	1	P18428
5	GO:2000403	positive regulation of lymphocyte migration	Biological Process	1	P48061
5	GO:0043032	positive regulation of macrophage activation	Biological Process	1	P18428
5	GO:0045089	positive regulation of innate immune response	Biological Process	6	P02675,P02671,P02679,P16671,P18428,P39900
5	GO:0002460	adaptive immune response based on somatic recombination of immune receptors built from immunoglobulin superfamily domains	Biological Process	6	P0C0L4,P02743,P04003,P02746,P02747,P02745
5	GO:0002455	humoral immune response mediated by circulating immunoglobulin	Biological Process	6	P0C0L4,P02743,P04003,P02746,P02747,P02745
5	GO:0034340	response to type I interferon	Biological Process	2	P30486,P39900
5	GO:0034341	response to interferon-gamma	Biological Process	1	P30486
5	GO:0002478	antigen processing and presentation of exogenous peptide antigen	Biological Process	2	P30486,P16671
5	GO:0002474	antigen processing and presentation of peptide antigen via MHC class I	Biological Process	2	P30486,P16671
5	GO:0001774	microglial cell activation	Biological Process	1	P02745
5	GO:0002275	myeloid cell activation involved in immune response	Biological Process	3	P18428,P02794,P16671
5	GO:0036230	granulocyte activation	Biological Process	2	P02794,P16671
5	GO:0042116	macrophage activation	Biological Process	2	P02745,P18428
5	GO:0002232	leukocyte chemotaxis involved in inflammatory response	Biological Process	1	P18428
5	GO:0002548	monocyte chemotaxis	Biological Process	1	P48061
5	GO:0048247	lymphocyte chemotaxis	Biological Process	1	P48061
5	GO:0071621	granulocyte chemotaxis	Biological Process	1	P18428
5	GO:0050901	leukocyte tethering or rolling	Biological Process	1	P48061
5	GO:0072678	T cell migration	Biological Process	1	P48061
5	GO:0097530	granulocyte migration	Biological Process	1	P18428
5	GO:0061387	regulation of extent of cell growth	Biological Process	2	P02649,P48061
5	GO:0045773	positive regulation of axon extension	Biological Process	1	P48061
5	GO:1990138	neuron projection extension	Biological Process	2	P02649,P48061
5	GO:0044130	negative regulation of growth of symbiont in host	Biological Process	2	P16671,P18428
5	GO:0030516	regulation of axon extension	Biological Process	2	P48061,P02649
5	GO:0044117	growth of symbiont in host	Biological Process	2	P16671,P18428
5	GO:0007616	long-term memory	Biological Process	1	P02649
5	GO:0001938	positive regulation of endothelial cell proliferation	Biological Process	1	P48061
5	GO:0060054	positive regulation of epithelial cell proliferation involved in wound healing	Biological Process	1	P39900
5	GO:0001937	negative regulation of endothelial cell proliferation	Biological Process	1	P02649
5	GO:0001936	regulation of endothelial cell proliferation	Biological Process	2	P02649,P48061
5	GO:0010543	regulation of platelet activation	Biological Process	2	P02649,P02679
5	GO:0010544	negative regulation of platelet activation	Biological Process	2	P02679,P02649
5	GO:0070527	platelet aggregation	Biological Process	3	P02679,P02675,P02671
5	GO:0048143	astrocyte activation	Biological Process	1	P02745
5	GO:0000165	MAPK cascade	Biological Process	5	P02649,P02675,P02671,P02679,P16671
5	GO:0007249	I-kappaB kinase/NF-kappaB signaling	Biological Process	1	P16671
5	GO:0007264	small GTPase mediated signal transduction	Biological Process	1	P02649
5	GO:0019932	second-messenger-mediated signaling	Biological Process	3	P02649,P16671,P31415
5	GO:0097193	intrinsic apoptotic signaling pathway	Biological Process	1	P48061
5	GO:1902531	regulation of intracellular signal transduction	Biological Process	6	P02649,P16671,P02675,P02671,P02679,P48061
5	GO:1902532	negative regulation of intracellular signal transduction	Biological Process	2	P02649,P48061
5	GO:1902533	positive regulation of intracellular signal transduction	Biological Process	5	P16671,P02675,P02671,P02679,P02649
5	GO:0007167	enzyme linked receptor protein signaling pathway	Biological Process	1	Q9BXN1
5	GO:0019221	cytokine-mediated signaling pathway	Biological Process	5	P48061,P30486,P39900,P16671,P18428
5	GO:0031663	lipopolysaccharide-mediated signaling pathway	Biological Process	2	P16671,P18428
5	GO:0097191	extrinsic apoptotic signaling pathway	Biological Process	3	P02675,P02671,P02679
5	GO:0001959	regulation of cytokine-mediated signaling pathway	Biological Process	1	P39900
5	GO:0030111	regulation of Wnt signaling pathway	Biological Process	1	P02649
5	GO:0034121	regulation of toll-like receptor signaling pathway	Biological Process	2	P18428,P16671
5	GO:0090092	regulation of transmembrane receptor protein serine/threonine kinase signaling pathway	Biological Process	1	Q9BXN1
5	GO:2001233	regulation of apoptotic signaling pathway	Biological Process	4	P02675,P02671,P02679,P48061
5	GO:0001961	positive regulation of cytokine-mediated signaling pathway	Biological Process	1	P39900
5	GO:0034123	positive regulation of toll-like receptor signaling pathway	Biological Process	1	P18428
5	GO:0001960	negative regulation of cytokine-mediated signaling pathway	Biological Process	1	P39900
5	GO:0030178	negative regulation of Wnt signaling pathway	Biological Process	1	P02649
5	GO:0090101	negative regulation of transmembrane receptor protein serine/threonine kinase signaling pathway	Biological Process	1	Q9BXN1
5	GO:2001234	negative regulation of apoptotic signaling pathway	Biological Process	4	P02675,P02671,P02679,P48061
5	GO:0055096	low-density lipoprotein particle mediated signaling	Biological Process	1	P16671
5	GO:1902667	regulation of axon guidance	Biological Process	1	P48061
5	GO:1902669	positive regulation of axon guidance	Biological Process	1	P48061
5	GO:0007411	axon guidance	Biological Process	1	P48061
5	GO:1902284	neuron projection extension involved in neuron projection guidance	Biological Process	1	P48061
5	GO:0007346	regulation of mitotic cell cycle	Biological Process	1	M0R2J8
5	GO:0006915	apoptotic process	Biological Process	5	P02649,P02675,P02671,P02679,P48061
5	GO:0043067	regulation of programmed cell death	Biological Process	5	P02649,P02675,P02671,P02679,P48061
5	GO:0043069	negative regulation of programmed cell death	Biological Process	5	P02649,P02675,P02671,P02679,P48061
5	GO:1901214	regulation of neuron death	Biological Process	3	P02649,P28906,P02745
5	GO:1901216	positive regulation of neuron death	Biological Process	2	P02649,P02745
5	GO:1901215	negative regulation of neuron death	Biological Process	2	P02649,P28906
5	GO:0051402	neuron apoptotic process	Biological Process	1	P02649
5	GO:0007010	cytoskeleton organization	Biological Process	4	P48061,Q04695,P31415,P02649
5	GO:0007005	mitochondrion organization	Biological Process	1	P17152
5	GO:0007029	endoplasmic reticulum organization	Biological Process	1	P31415
5	GO:0007031	peroxisome organization	Biological Process	1	P43155
5	GO:0016050	vesicle organization	Biological Process	1	P28906
5	GO:0033043	regulation of organelle organization	Biological Process	1	P48061
5	GO:0070925	organelle assembly	Biological Process	2	P31415,P28906
5	GO:0065003	protein-containing complex assembly	Biological Process	8	P02743,P02649,P48061,P02675,P02671,P02679,P31415,P16671
5	GO:0070841	inclusion body assembly	Biological Process	1	P02649
5	GO:0022617	extracellular matrix disassembly	Biological Process	1	P39900
5	GO:0098883	synapse pruning	Biological Process	3	P02745,P02746,P02747
5	GO:0031344	regulation of cell projection organization	Biological Process	2	P02649,P48061
5	GO:0031345	negative regulation of cell projection organization	Biological Process	1	P02649
5	GO:0031346	positive regulation of cell projection organization	Biological Process	2	P02649,P48061
5	GO:0048858	cell projection morphogenesis	Biological Process	2	P48061,P02649
5	GO:0120036	plasma membrane bounded cell projection organization	Biological Process	2	P48061,P02649
5	GO:0030832	regulation of actin filament length	Biological Process	1	P48061
5	GO:0008361	regulation of cell size	Biological Process	2	P02649,P48061
5	GO:0000902	cell morphogenesis	Biological Process	5	P48061,P02649,P02675,P02671,P02679
5	GO:0032990	cell part morphogenesis	Biological Process	2	P48061,P02649
5	GO:0030198	extracellular matrix organization	Biological Process	4	P39900,P02675,P02671,P02679
5	GO:0071971	extracellular exosome assembly	Biological Process	1	P28906
5	GO:0034367	protein-containing complex remodeling	Biological Process	1	P02649
5	GO:0071825	protein-lipid complex subunit organization	Biological Process	1	P02649
5	GO:0097062	dendritic spine maintenance	Biological Process	1	P02649
5	GO:0050807	regulation of synapse organization	Biological Process	1	P02649
5	GO:0072578	neurotransmitter-gated ion channel clustering	Biological Process	1	P02649
5	GO:0097090	presynaptic membrane organization	Biological Process	1	P02649
5	GO:1905809	negative regulation of synapse organization	Biological Process	1	P02649
5	GO:0022604	regulation of cell morphogenesis	Biological Process	5	P02649,P48061,P02675,P02671,P02679
5	GO:0030100	regulation of endocytosis	Biological Process	4	P02649,P16671,P04003,P0C0L4
5	GO:1902903	regulation of supramolecular fiber organization	Biological Process	2	P48061,P02649
5	GO:1905153	regulation of membrane invagination	Biological Process	1	P16671
5	GO:2000332	regulation of blood microparticle formation	Biological Process	1	P16671
5	GO:1902904	negative regulation of supramolecular fiber organization	Biological Process	1	P02649
5	GO:0010770	positive regulation of cell morphogenesis involved in differentiation	Biological Process	4	P48061,P02675,P02671,P02679
5	GO:1901628	positive regulation of postsynaptic membrane organization	Biological Process	1	P02649
5	GO:1901631	positive regulation of presynaptic membrane organization	Biological Process	1	P02649
5	GO:1902905	positive regulation of supramolecular fiber organization	Biological Process	1	P02649
5	GO:1905155	positive regulation of membrane invagination	Biological Process	1	P16671
5	GO:0001941	postsynaptic membrane organization	Biological Process	1	P02649
5	GO:0007006	mitochondrial membrane organization	Biological Process	1	P17152
5	GO:0010324	membrane invagination	Biological Process	1	P16671
5	GO:0007015	actin filament organization	Biological Process	1	P48061
5	GO:0030239	myofibril assembly	Biological Process	1	P31415
5	GO:0045109	intermediate filament organization	Biological Process	1	Q04695
5	GO:0097061	dendritic spine organization	Biological Process	1	P02649
5	GO:0099175	regulation of postsynapse organization	Biological Process	1	P02649
5	GO:0006873	cellular ion homeostasis	Biological Process	5	P02649,P48061,P02794,P16671,P31415
5	GO:0032465	regulation of cytokinesis	Biological Process	1	M0R2J8
5	GO:0061640	cytoskeleton-dependent cytokinesis	Biological Process	1	M0R2J8
5	GO:0000281	mitotic cytokinesis	Biological Process	1	M0R2J8
5	GO:0031032	actomyosin structure organization	Biological Process	1	P31415
5	GO:0032956	regulation of actin cytoskeleton organization	Biological Process	1	P48061
5	GO:0046879	hormone secretion	Biological Process	3	P02675,P02671,P02679
5	GO:0017157	regulation of exocytosis	Biological Process	3	P02675,P02671,P02679
5	GO:0045055	regulated exocytosis	Biological Process	5	P02675,P02671,P02679,P16671,P02794
5	GO:0045921	positive regulation of exocytosis	Biological Process	3	P02675,P02671,P02679
5	GO:0050708	regulation of protein secretion	Biological Process	6	P02649,P02675,P02671,P02679,P28906,P39900
5	GO:0050709	negative regulation of protein secretion	Biological Process	2	P28906,P02649
5	GO:0050714	positive regulation of protein secretion	Biological Process	5	P28906,P39900,P02675,P02671,P02679
5	GO:0014046	dopamine secretion	Biological Process	1	P48061
5	GO:0033605	positive regulation of catecholamine secretion	Biological Process	1	P48061
5	GO:0050433	regulation of catecholamine secretion	Biological Process	1	P48061
5	GO:0051281	positive regulation of release of sequestered calcium ion into cytosol	Biological Process	1	P31415
5	GO:0010720	positive regulation of cell development	Biological Process	5	P02649,P48061,P02675,P02671,P02679
5	GO:0010744	positive regulation of macrophage derived foam cell differentiation	Biological Process	1	P16671
5	GO:2001214	positive regulation of vasculogenesis	Biological Process	1	P28906
5	GO:0010812	negative regulation of cell-substrate adhesion	Biological Process	1	P39900
5	GO:0022408	negative regulation of cell-cell adhesion	Biological Process	2	P02679,P48061
5	GO:0010721	negative regulation of cell development	Biological Process	1	P02649
5	GO:0051209	release of sequestered calcium ion into cytosol	Biological Process	1	P31415
5	GO:1903845	negative regulation of cellular response to transforming growth factor beta stimulus	Biological Process	1	Q9BXN1
5	GO:1902230	negative regulation of intrinsic apoptotic signaling pathway in response to DNA damage	Biological Process	1	P48061
5	GO:0001570	vasculogenesis	Biological Process	1	P28906
5	GO:0002521	leukocyte differentiation	Biological Process	2	P02747,P02743
5	GO:0010001	glial cell differentiation	Biological Process	1	P02745
5	GO:0022008	neurogenesis	Biological Process	3	P48061,P02649,P02745
5	GO:0030099	myeloid cell differentiation	Biological Process	2	P02747,P02743
5	GO:0030182	neuron differentiation	Biological Process	3	P48061,P02649,P02745
5	GO:0030855	epithelial cell differentiation	Biological Process	3	Q04695,P28906,Q9BPW9
5	GO:0042692	muscle cell differentiation	Biological Process	1	P31415
5	GO:0045444	fat cell differentiation	Biological Process	1	P15090
5	GO:0060290	transdifferentiation	Biological Process	1	P28906
5	GO:0061005	cell differentiation involved in kidney development	Biological Process	1	P28906
5	GO:0090077	foam cell differentiation	Biological Process	1	P16671
5	GO:1904238	pericyte cell differentiation	Biological Process	1	P28906
5	GO:0000904	cell morphogenesis involved in differentiation	Biological Process	5	P48061,P02649,P02675,P02671,P02679
5	GO:0021782	glial cell development	Biological Process	1	P02745
5	GO:0048666	neuron development	Biological Process	3	P48061,P02649,P02745
5	GO:0055001	muscle cell development	Biological Process	1	P31415
5	GO:0060284	regulation of cell development	Biological Process	5	P02649,P48061,P02675,P02671,P02679
5	GO:0036345	platelet maturation	Biological Process	1	P02679
5	GO:0042551	neuron maturation	Biological Process	1	P02745
5	GO:0051279	regulation of release of sequestered calcium ion into cytosol	Biological Process	1	P31415
5	GO:0010743	regulation of macrophage derived foam cell differentiation	Biological Process	1	P16671
5	GO:2001212	regulation of vasculogenesis	Biological Process	1	P28906
5	GO:1900034	regulation of cellular response to heat	Biological Process	1	P28906
5	GO:1900037	regulation of cellular response to hypoxia	Biological Process	1	P28906
5	GO:1900407	regulation of cellular response to oxidative stress	Biological Process	1	P16671
5	GO:2001020	regulation of response to DNA damage stimulus	Biological Process	1	P48061
5	GO:1903844	regulation of cellular response to transforming growth factor beta stimulus	Biological Process	1	Q9BXN1
5	GO:0006974	cellular response to DNA damage stimulus	Biological Process	1	P48061
5	GO:0034599	cellular response to oxidative stress	Biological Process	1	P16671
5	GO:0034605	cellular response to heat	Biological Process	1	P28906
5	GO:0071456	cellular response to hypoxia	Biological Process	1	P28906
5	GO:0060326	cell chemotaxis	Biological Process	3	P18428,P48061,P35542
5	GO:0071241	cellular response to inorganic substance	Biological Process	1	P15090
5	GO:0071310	cellular response to organic substance	Biological Process	9	P16671,P18428,Q9BXN1,P48061,P02675,P30486,P39900,P02679,P15090
5	GO:0071453	cellular response to oxygen levels	Biological Process	1	P28906
5	GO:0071466	cellular response to xenobiotic stimulus	Biological Process	1	P31513
5	GO:0097237	cellular response to toxic substance	Biological Process	1	P16671
5	GO:1901699	cellular response to nitrogen compound	Biological Process	1	P16671
5	GO:1901701	cellular response to oxygen-containing compound	Biological Process	2	P18428,P16671
5	GO:0071219	cellular response to molecule of bacterial origin	Biological Process	2	P18428,P16671
5	GO:0071404	cellular response to low-density lipoprotein particle stimulus	Biological Process	1	P16671
5	GO:0090731	cellular response to very-low-density lipoprotein particle stimulus	Biological Process	1	P02649
5	GO:0140052	cellular response to oxidised low-density lipoprotein particle stimulus	Biological Process	1	P16671
5	GO:0019430	removal of superoxide radicals	Biological Process	1	P16671
5	GO:0007160	cell-matrix adhesion	Biological Process	6	P16671,P28906,P39900,P02675,P02671,P02679
5	GO:0034446	substrate adhesion-dependent cell spreading	Biological Process	3	P02675,P02671,P02679
5	GO:0007159	leukocyte cell-cell adhesion	Biological Process	1	P48061
5	GO:0034109	homotypic cell-cell adhesion	Biological Process	3	P02675,P02671,P02679
5	GO:0034113	heterotypic cell-cell adhesion	Biological Process	3	P02675,P02671,P02679
5	GO:0099537	trans-synaptic signaling	Biological Process	1	P02649
5	GO:0016055	Wnt signaling pathway	Biological Process	1	P02649
5	GO:0090276	regulation of peptide hormone secretion	Biological Process	3	P02675,P02671,P02679
5	GO:0050804	modulation of chemical synaptic transmission	Biological Process	1	P02649
5	GO:0090277	positive regulation of peptide hormone secretion	Biological Process	3	P02675,P02671,P02679
5	GO:0060291	long-term synaptic potentiation	Biological Process	1	P02649
5	GO:0032479	regulation of type I interferon production	Biological Process	1	P39900
5	GO:0032642	regulation of chemokine production	Biological Process	1	P18428
5	GO:0032653	regulation of interleukin-10 production	Biological Process	1	P28906
5	GO:0032655	regulation of interleukin-12 production	Biological Process	1	P16671
5	GO:0032663	regulation of interleukin-2 production	Biological Process	1	P28906
5	GO:0032675	regulation of interleukin-6 production	Biological Process	2	P16671,P18428
5	GO:0032677	regulation of interleukin-8 production	Biological Process	1	P18428
5	GO:0042035	regulation of cytokine biosynthetic process	Biological Process	1	P18428
5	GO:0050707	regulation of cytokine secretion	Biological Process	2	P28906,P39900
5	GO:0071634	regulation of transforming growth factor beta production	Biological Process	1	P28906
5	GO:1901256	regulation of macrophage colony-stimulating factor production	Biological Process	1	P28906
5	GO:1903555	regulation of tumor necrosis factor superfamily cytokine production	Biological Process	3	P18428,P28906,P16671
5	GO:0032703	negative regulation of interleukin-2 production	Biological Process	1	P28906
5	GO:0050710	negative regulation of cytokine secretion	Biological Process	1	P28906
5	GO:1903556	negative regulation of tumor necrosis factor superfamily cytokine production	Biological Process	2	P18428,P28906
5	GO:0032481	positive regulation of type I interferon production	Biological Process	1	P39900
5	GO:0032722	positive regulation of chemokine production	Biological Process	1	P18428
5	GO:0032733	positive regulation of interleukin-10 production	Biological Process	1	P28906
5	GO:0032735	positive regulation of interleukin-12 production	Biological Process	1	P16671
5	GO:0032755	positive regulation of interleukin-6 production	Biological Process	2	P16671,P18428
5	GO:0032757	positive regulation of interleukin-8 production	Biological Process	1	P18428
5	GO:0042108	positive regulation of cytokine biosynthetic process	Biological Process	1	P18428
5	GO:0050715	positive regulation of cytokine secretion	Biological Process	2	P28906,P39900
5	GO:0071636	positive regulation of transforming growth factor beta production	Biological Process	1	P28906
5	GO:1901258	positive regulation of macrophage colony-stimulating factor production	Biological Process	1	P28906
5	GO:1903557	positive regulation of tumor necrosis factor superfamily cytokine production	Biological Process	2	P16671,P18428
5	GO:0032607	interferon-alpha production	Biological Process	1	P39900
5	GO:0072641	type I interferon secretion	Biological Process	1	P39900
5	GO:0032611	interleukin-1 beta production	Biological Process	1	P16671
5	GO:0050701	interleukin-1 secretion	Biological Process	1	P16671
5	GO:0070970	interleukin-2 secretion	Biological Process	1	P28906
5	GO:0042533	tumor necrosis factor biosynthetic process	Biological Process	1	P18428
5	GO:0044467	glial cell-derived neurotrophic factor secretion	Biological Process	1	P28906
5	GO:0071655	regulation of granulocyte colony-stimulating factor production	Biological Process	1	P28906
5	GO:0071657	positive regulation of granulocyte colony-stimulating factor production	Biological Process	1	P28906
5	GO:0032640	tumor necrosis factor production	Biological Process	3	P18428,P28906,P16671
5	GO:0006936	muscle contraction	Biological Process	1	P31415
5	GO:0090257	regulation of muscle system process	Biological Process	1	P31415
5	GO:0003015	heart process	Biological Process	1	P31415
5	GO:0003018	vascular process in circulatory system	Biological Process	4	P02649,P02675,P02671,P02679
5	GO:0008015	blood circulation	Biological Process	7	P28906,P02649,P02675,P02671,P02679,P31415,P48061
5	GO:0097205	renal filtration	Biological Process	1	P28906
5	GO:0007600	sensory perception	Biological Process	2	P16671,P48061
5	GO:0050890	cognition	Biological Process	1	P02649
5	GO:0050892	intestinal absorption	Biological Process	1	P16671
5	GO:1903522	regulation of blood circulation	Biological Process	4	P02675,P02671,P02679,P31415
5	GO:0001655	urogenital system development	Biological Process	1	P28906
5	GO:0001944	vasculature development	Biological Process	2	P28906,P02649
5	GO:0007399	nervous system development	Biological Process	3	P48061,P02649,P02745
5	GO:0007417	central nervous system development	Biological Process	2	P48061,P02745
5	GO:0048880	sensory system development	Biological Process	1	P02745
5	GO:0072001	renal system development	Biological Process	1	P28906
5	GO:0072358	cardiovascular system development	Biological Process	2	P28906,P02649
5	GO:0072359	circulatory system development	Biological Process	2	P28906,P02649
5	GO:0051797	regulation of hair follicle development	Biological Process	1	Q04695
5	GO:0051960	regulation of nervous system development	Biological Process	2	P02649,P48061
5	GO:0070167	regulation of biomineral tissue development	Biological Process	1	Q9BXN1
5	GO:1901342	regulation of vasculature development	Biological Process	1	P28906
5	GO:2000027	regulation of animal organ morphogenesis	Biological Process	2	P28906,Q9BXN1
5	GO:0150064	vertebrate eye-specific patterning	Biological Process	1	P02745
5	GO:0030299	intestinal cholesterol absorption	Biological Process	1	P16671
5	GO:0034382	chylomicron remnant clearance	Biological Process	1	P02649
5	GO:0071831	intermediate-density lipoprotein particle clearance	Biological Process	1	P02649
5	GO:0003009	skeletal muscle contraction	Biological Process	1	P31415
5	GO:0010594	regulation of endothelial cell migration	Biological Process	1	P02649
5	GO:0051798	positive regulation of hair follicle development	Biological Process	1	Q04695
5	GO:0050769	positive regulation of neurogenesis	Biological Process	2	P02649,P48061
5	GO:0042482	positive regulation of odontogenesis	Biological Process	1	P28906
5	GO:0045907	positive regulation of vasoconstriction	Biological Process	3	P02675,P02671,P02679
5	GO:0045766	positive regulation of angiogenesis	Biological Process	1	P28906
5	GO:0010596	negative regulation of endothelial cell migration	Biological Process	1	P02649
5	GO:0050768	negative regulation of neurogenesis	Biological Process	1	P02649
5	GO:0070171	negative regulation of tooth mineralization	Biological Process	1	Q9BXN1
5	GO:0042483	negative regulation of odontogenesis	Biological Process	1	Q9BXN1
5	GO:0034370	triglyceride-rich lipoprotein particle remodeling	Biological Process	1	P02649
5	GO:0034374	low-density lipoprotein particle remodeling	Biological Process	1	P02649
5	GO:0034375	high-density lipoprotein particle remodeling	Biological Process	1	P02649
5	GO:0034378	chylomicron assembly	Biological Process	1	P02649
5	GO:0034380	high-density lipoprotein particle assembly	Biological Process	1	P02649
5	GO:0010631	epithelial cell migration	Biological Process	1	P02649
5	GO:0042476	odontogenesis	Biological Process	2	P28906,Q9BXN1
5	GO:0045765	regulation of angiogenesis	Biological Process	1	P28906
5	GO:0048514	blood vessel morphogenesis	Biological Process	2	P28906,P02649
5	GO:0002009	morphogenesis of an epithelium	Biological Process	2	Q04695,P39900
5	GO:0060055	angiogenesis involved in wound healing	Biological Process	1	P28906
5	GO:0060840	artery development	Biological Process	1	P02649
5	GO:0072012	glomerulus vasculature development	Biological Process	1	P28906
5	GO:0008544	epidermis development	Biological Process	1	Q04695
5	GO:0031214	biomineral tissue development	Biological Process	1	Q9BXN1
5	GO:0060429	epithelium development	Biological Process	4	P28906,Q9BPW9,Q04695,P39900
5	GO:0060537	muscle tissue development	Biological Process	1	P31415
5	GO:0061448	connective tissue development	Biological Process	1	P28906
5	GO:0050773	regulation of dendrite development	Biological Process	1	P02649
5	GO:1900006	positive regulation of dendrite development	Biological Process	1	P02649
5	GO:2000171	negative regulation of dendrite development	Biological Process	1	P02649
5	GO:0022029	telencephalon cell migration	Biological Process	1	P48061
5	GO:0021885	forebrain cell migration	Biological Process	1	P48061
5	GO:0031100	animal organ regeneration	Biological Process	1	P48061
5	GO:0072010	glomerular epithelium development	Biological Process	1	P28906
5	GO:0072224	metanephric glomerulus development	Biological Process	1	P28906
5	GO:0001822	kidney development	Biological Process	1	P28906
5	GO:0007420	brain development	Biological Process	1	P48061
5	GO:0007423	sensory organ development	Biological Process	1	P02746
5	GO:0007517	muscle organ development	Biological Process	1	P31415
5	GO:0043588	skin development	Biological Process	1	Q04695
5	GO:0060998	regulation of dendritic spine development	Biological Process	1	P02649
5	GO:0060999	positive regulation of dendritic spine development	Biological Process	1	P02649
5	GO:0061000	negative regulation of dendritic spine development	Biological Process	1	P02649
5	GO:0072009	nephron epithelium development	Biological Process	1	P28906
5	GO:0072210	metanephric nephron development	Biological Process	1	P28906
5	GO:0050926	regulation of positive chemotaxis	Biological Process	1	P48061
5	GO:0030334	regulation of cell migration	Biological Process	3	P02649,P48061,P18428
5	GO:0030336	negative regulation of cell migration	Biological Process	2	P02649,P48061
5	GO:0050927	positive regulation of positive chemotaxis	Biological Process	1	P48061
5	GO:0030335	positive regulation of cell migration	Biological Process	2	P18428,P48061
5	GO:0050918	positive chemotaxis	Biological Process	1	P48061
5	GO:0001667	ameboidal-type cell migration	Biological Process	1	P02649
5	GO:0001764	neuron migration	Biological Process	1	P48061
5	GO:0044319	wound healing, spreading of cells	Biological Process	1	P39900
5	GO:0044794	positive regulation by host of viral process	Biological Process	1	P02649
5	GO:1900227	positive regulation of NLRP3 inflammasome complex assembly	Biological Process	1	P16671
5	GO:1902998	positive regulation of neurofibrillary tangle assembly	Biological Process	1	P02649
5	GO:0001954	positive regulation of cell-matrix adhesion	Biological Process	1	P16671
5	GO:1900026	positive regulation of substrate adhesion-dependent cell spreading	Biological Process	3	P02675,P02671,P02679
5	GO:0034116	positive regulation of heterotypic cell-cell adhesion	Biological Process	3	P02675,P02671,P02679
5	GO:0050729	positive regulation of inflammatory response	Biological Process	2	P18428,P15090
5	GO:0090303	positive regulation of wound healing	Biological Process	1	P16671
5	GO:0033603	positive regulation of dopamine secretion	Biological Process	1	P48061
5	GO:0032373	positive regulation of sterol transport	Biological Process	1	P02649
5	GO:1903002	positive regulation of lipid transport across blood brain barrier	Biological Process	1	P02649
5	GO:2001140	positive regulation of phospholipid transport	Biological Process	1	P02649
5	GO:0032414	positive regulation of ion transmembrane transporter activity	Biological Process	1	P31415
5	GO:0034767	positive regulation of ion transmembrane transport	Biological Process	1	P31415
5	GO:0051928	positive regulation of calcium ion transport	Biological Process	2	P31415,P48061
5	GO:1903793	positive regulation of anion transport	Biological Process	1	P02649
5	GO:0050766	positive regulation of phagocytosis	Biological Process	2	P16671,P0C0L4
5	GO:0002793	positive regulation of peptide secretion	Biological Process	5	P02675,P02671,P02679,P28906,P39900
5	GO:1904751	positive regulation of protein localization to nucleolus	Biological Process	1	Q96D46
5	GO:0010886	positive regulation of cholesterol storage	Biological Process	1	P16671
5	GO:0044793	negative regulation by host of viral process	Biological Process	1	P02743
5	GO:1903901	negative regulation of viral life cycle	Biological Process	1	P02743
5	GO:0050728	negative regulation of inflammatory response	Biological Process	2	P02743,P02649
5	GO:0061045	negative regulation of wound healing	Biological Process	6	P02649,P28906,P02675,P02671,P02679,P02743
5	GO:2000261	negative regulation of blood coagulation, common pathway	Biological Process	1	P02671
5	GO:0032372	negative regulation of sterol transport	Biological Process	1	P02649
5	GO:1903001	negative regulation of lipid transport across blood brain barrier	Biological Process	1	P02649
5	GO:2001139	negative regulation of phospholipid transport	Biological Process	1	P02649
5	GO:0046823	negative regulation of nucleocytoplasmic transport	Biological Process	1	P16671
5	GO:1903792	negative regulation of anion transport	Biological Process	1	P02649
5	GO:0002792	negative regulation of peptide secretion	Biological Process	2	P02649,P28906
5	GO:1904590	negative regulation of protein import	Biological Process	1	P16671
5	GO:0042730	fibrinolysis	Biological Process	3	P02675,P02671,P02679
5	GO:0042308	negative regulation of protein import into nucleus	Biological Process	1	P16671
5	GO:0001952	regulation of cell-matrix adhesion	Biological Process	2	P16671,P39900
5	GO:1900024	regulation of substrate adhesion-dependent cell spreading	Biological Process	3	P02675,P02671,P02679
5	GO:0034110	regulation of homotypic cell-cell adhesion	Biological Process	1	P02679
5	GO:0034114	regulation of heterotypic cell-cell adhesion	Biological Process	3	P02675,P02671,P02679
5	GO:1903037	regulation of leukocyte cell-cell adhesion	Biological Process	1	P48061
5	GO:0070201	regulation of establishment of protein localization	Biological Process	7	P16671,P02649,P02675,P02671,P02679,P28906,P39900
5	GO:1903827	regulation of cellular protein localization	Biological Process	2	P16671,Q96D46
5	GO:0032368	regulation of lipid transport	Biological Process	1	P02649
5	GO:0032386	regulation of intracellular transport	Biological Process	1	P16671
5	GO:0034762	regulation of transmembrane transport	Biological Process	1	P31415
5	GO:0043269	regulation of ion transport	Biological Process	3	P31415,P48061,P02649
5	GO:0051046	regulation of secretion	Biological Process	7	P48061,P02675,P02671,P02679,P02649,P28906,P39900
5	GO:0051952	regulation of amine transport	Biological Process	1	P48061
5	GO:0090087	regulation of peptide transport	Biological Process	7	P16671,P02649,P02675,P02671,P02679,P28906,P39900
5	GO:0050792	regulation of viral process	Biological Process	2	P02649,P02743
5	GO:0050691	regulation of defense response to virus by host	Biological Process	1	P39900
5	GO:0032459	regulation of protein oligomerization	Biological Process	1	P02649
5	GO:1900225	regulation of NLRP3 inflammasome complex assembly	Biological Process	1	P16671
5	GO:1902996	regulation of neurofibrillary tangle assembly	Biological Process	1	P02649
5	GO:0050727	regulation of inflammatory response	Biological Process	9	P02743,P0C0L4,P04003,P02746,P02747,P02745,P02649,P15090,P18428
5	GO:0031347	regulation of defense response	Biological Process	14	P02675,P02671,P02679,P16671,P18428,P02743,P0C0L4,P04003,P02746,P02747,P02745,P02649,P39900,P15090
5	GO:1902882	regulation of response to oxidative stress	Biological Process	1	P16671
5	GO:1903034	regulation of response to wounding	Biological Process	7	P02649,P16671,P28906,P02675,P02671,P02679,P02743
5	GO:2000260	regulation of blood coagulation, common pathway	Biological Process	1	P02671
5	GO:0014059	regulation of dopamine secretion	Biological Process	1	P48061
5	GO:0006954	inflammatory response	Biological Process	11	P02745,P18428,P16671,P02743,P35542,P0C0L4,P04003,P02746,P02747,P02649,P15090
5	GO:0006968	cellular defense response	Biological Process	1	P18428
5	GO:0000302	response to reactive oxygen species	Biological Process	2	P16671,P02649
5	GO:0033194	response to hydroperoxide	Biological Process	1	P16671
5	GO:0042060	wound healing	Biological Process	8	P02675,P02671,P02679,P16671,P02649,P28906,P39900,P02743
5	GO:0050982	detection of mechanical stimulus	Biological Process	1	P48061
5	GO:1990478	response to ultrasound	Biological Process	1	P48061
5	GO:0016048	detection of temperature stimulus	Biological Process	1	P48061
5	GO:0031667	response to nutrient levels	Biological Process	1	P02649
5	GO:0002237	response to molecule of bacterial origin	Biological Process	2	P18428,P16671
5	GO:0098581	detection of external biotic stimulus	Biological Process	1	P18428
5	GO:0036293	response to decreased oxygen levels	Biological Process	2	P48061,P28906
5	GO:0032870	cellular response to hormone stimulus	Biological Process	1	P02675
5	GO:0043434	response to peptide hormone	Biological Process	1	P48061
5	GO:0044321	response to leptin	Biological Process	1	P02675
5	GO:0071417	cellular response to organonitrogen compound	Biological Process	1	P16671
5	GO:0071560	cellular response to transforming growth factor beta stimulus	Biological Process	1	Q9BXN1
5	GO:0014894	response to denervation involved in regulation of muscle adaptation	Biological Process	1	P31415
5	GO:0070542	response to fatty acid	Biological Process	1	P16671
5	GO:0015893	drug transport	Biological Process	1	P48061
5	GO:0032490	detection of molecule of bacterial origin	Biological Process	1	P18428
5	GO:0010243	response to organonitrogen compound	Biological Process	4	P48061,P16671,P39900,P02649
5	GO:0014070	response to organic cyclic compound	Biological Process	1	P16671
5	GO:0033993	response to lipid	Biological Process	2	P18428,P16671
5	GO:0034097	response to cytokine	Biological Process	8	P16671,P18428,P48061,P30486,P39900,P02675,P02679,P15090
5	GO:0070848	response to growth factor	Biological Process	1	Q9BXN1
5	GO:0000305	response to oxygen radical	Biological Process	1	P16671
5	GO:0010038	response to metal ion	Biological Process	5	P02745,P02675,P02671,P02679,P15090
5	GO:0032496	response to lipopolysaccharide	Biological Process	2	P18428,P16671
5	GO:0070391	response to lipoteichoic acid	Biological Process	2	P16671,P18428
5	GO:1901652	response to peptide	Biological Process	3	P48061,P39900,P16671
5	GO:0050961	detection of temperature stimulus involved in sensory perception	Biological Process	1	P48061
5	GO:0050974	detection of mechanical stimulus involved in sensory perception	Biological Process	1	P48061
5	GO:0000054	ribosomal subunit export from nucleus	Biological Process	1	Q96D46
5	GO:0071428	rRNA-containing ribonucleoprotein complex export from nucleus	Biological Process	1	Q96D46
5	GO:0034613	cellular protein localization	Biological Process	5	Q96D46,P39900,P43155,P16671,P02649
5	GO:0044872	lipoprotein localization	Biological Process	1	P16671
5	GO:0006869	lipid transport	Biological Process	4	P02649,P15090,P18428,P16671
5	GO:0016192	vesicle-mediated transport	Biological Process	9	P02675,P02671,P02679,P16671,P02649,P18428,P02794,P04003,P0C0L4
5	GO:0046903	secretion	Biological Process	9	P02675,P02671,P02679,P16671,P48061,P02794,P02649,P28906,P39900
5	GO:0006811	ion transport	Biological Process	8	P02794,P31415,P22748,Q8TED4,P15090,P02649,P48061,P16671
5	GO:0009914	hormone transport	Biological Process	3	P02675,P02671,P02679
5	GO:0055085	transmembrane transport	Biological Process	3	P31415,Q8TED4,Q9NP78
5	GO:0071702	organic substance transport	Biological Process	15	Q96D46,P39900,P43155,Q8TED4,P02679,P02649,Q9NP78,P22748,P15090,P18428,P16671,P48061,P02675,P02671,P28906
5	GO:0071705	nitrogen compound transport	Biological Process	11	Q96D46,P39900,P43155,P02679,Q9NP78,P02649,P48061,P16671,P02675,P02671,P28906
5	GO:0098657	import into cell	Biological Process	5	P02649,P16671,P18428,P04003,P0C0L4
5	GO:0015031	protein transport	Biological Process	10	Q96D46,P39900,P43155,P02679,P02649,P16671,P02675,P02671,P28906,Q9NP78
5	GO:0072594	establishment of protein localization to organelle	Biological Process	3	P39900,P43155,P16671
5	GO:0050658	RNA transport	Biological Process	1	Q96D46
5	GO:0060402	calcium ion transport into cytosol	Biological Process	1	P31415
5	GO:0010877	lipid transport involved in lipid storage	Biological Process	1	P02649
5	GO:0010878	cholesterol storage	Biological Process	1	P16671
5	GO:0097577	sequestering of iron ion	Biological Process	1	P02794
5	GO:0006886	intracellular protein transport	Biological Process	4	Q96D46,P39900,P43155,P16671
5	GO:0043574	peroxisomal transport	Biological Process	1	P43155
5	GO:0051169	nuclear transport	Biological Process	3	Q96D46,P39900,P16671
5	GO:0043113	receptor clustering	Biological Process	1	P02649
5	GO:0019731	antibacterial humoral response	Biological Process	2	P02675,P02671
5	GO:0061844	antimicrobial humoral immune response mediated by antimicrobial peptide	Biological Process	1	P48061
5	GO:0098586	cellular response to virus	Biological Process	1	P39900
5	GO:0009609	response to symbiotic bacterium	Biological Process	1	P04003
5	GO:0042742	defense response to bacterium	Biological Process	4	P16671,P18428,P02675,P02671
5	GO:0016032	viral process	Biological Process	4	P02649,P02743,P02745,P48061
5	GO:0051817	modification of morphology or physiology of other organism involved in symbiotic interaction	Biological Process	2	P02649,P02743
5	GO:0044359	modulation of molecular function in other organism	Biological Process	1	P02743
5	GO:0044364	disruption of cells of other organism	Biological Process	1	P48061
5	GO:0051828	entry into other organism involved in symbiotic interaction	Biological Process	1	P02743
5	GO:0051851	modification by host of symbiont morphology or physiology	Biological Process	2	P02649,P02743
5	GO:0010885	regulation of cholesterol storage	Biological Process	1	P16671
5	GO:0001508	action potential	Biological Process	1	P16671
5	GO:0048878	chemical homeostasis	Biological Process	6	P02649,P48061,P02794,P16671,P31415,P15090
5	GO:0060249	anatomical structure homeostasis	Biological Process	1	P28906
5	GO:0048168	regulation of neuronal synaptic plasticity	Biological Process	1	P02649
5	GO:1900271	regulation of long-term synaptic potentiation	Biological Process	1	P02649
5	GO:0007599	hemostasis	Biological Process	6	P02675,P02671,P02679,P16671,P02649,P28906
5	GO:0035150	regulation of tube size	Biological Process	4	P02649,P02675,P02671,P02679
5	GO:0022898	regulation of transmembrane transporter activity	Biological Process	1	P31415
5	GO:0043086	negative regulation of catalytic activity	Biological Process	3	P15090,P02649,P02743
5	GO:0044362	negative regulation of molecular function in other organism	Biological Process	1	P02743
5	GO:0043085	positive regulation of catalytic activity	Biological Process	1	P02649
5	GO:0051099	positive regulation of binding	Biological Process	2	Q96D46,P02649
5	GO:0051336	regulation of hydrolase activity	Biological Process	1	P02743
5	GO:0051338	regulation of transferase activity	Biological Process	2	P15090,P02649
5	GO:0052203	modulation of catalytic activity in other organism involved in symbiotic interaction	Biological Process	1	P02743
5	GO:0043393	regulation of protein binding	Biological Process	3	Q96D46,P16671,P02649
5	GO:1905853	regulation of heparan sulfate binding	Biological Process	1	P02649
5	GO:0042254	ribosome biogenesis	Biological Process	1	Q96D46
5	GO:0097734	extracellular exosome biogenesis	Biological Process	1	P28906
6	GO:0006635	fatty acid beta-oxidation	Biological Process	1	P43155
6	GO:0043604	amide biosynthetic process	Biological Process	1	Q04695
6	GO:0006417	regulation of translation	Biological Process	1	Q04695
6	GO:1902003	regulation of amyloid-beta formation	Biological Process	1	P02649
6	GO:0045019	negative regulation of nitric oxide biosynthetic process	Biological Process	1	P28906
6	GO:0045429	positive regulation of nitric oxide biosynthetic process	Biological Process	1	P16671
6	GO:0030162	regulation of proteolysis	Biological Process	6	P02649,P0C0L4,P04003,P02746,P02747,P02745
6	GO:1902991	regulation of amyloid precursor protein catabolic process	Biological Process	1	P02649
6	GO:1903317	regulation of protein maturation	Biological Process	5	P0C0L4,P04003,P02746,P02747,P02745
6	GO:1905906	regulation of amyloid fibril formation	Biological Process	1	P02649
6	GO:1902430	negative regulation of amyloid-beta formation	Biological Process	1	P02649
6	GO:1902992	negative regulation of amyloid precursor protein catabolic process	Biological Process	1	P02649
6	GO:1903318	negative regulation of protein maturation	Biological Process	1	P04003
6	GO:1905907	negative regulation of amyloid fibril formation	Biological Process	1	P02649
6	GO:0045727	positive regulation of translation	Biological Process	1	Q04695
6	GO:1902004	positive regulation of amyloid-beta formation	Biological Process	1	P02649
6	GO:1902993	positive regulation of amyloid precursor protein catabolic process	Biological Process	1	P02649
6	GO:1905908	positive regulation of amyloid fibril formation	Biological Process	1	P02649
6	GO:0019254	carnitine metabolic process, CoA-linked	Biological Process	1	P43155
6	GO:0043043	peptide biosynthetic process	Biological Process	1	Q04695
6	GO:0050435	amyloid-beta metabolic process	Biological Process	1	P02649
6	GO:0042158	lipoprotein biosynthetic process	Biological Process	1	P02649
6	GO:0051043	regulation of membrane protein ectodomain proteolysis	Biological Process	1	P02649
6	GO:1903362	regulation of cellular protein catabolic process	Biological Process	1	P02649
6	GO:0051044	positive regulation of membrane protein ectodomain proteolysis	Biological Process	1	P02649
6	GO:1903364	positive regulation of cellular protein catabolic process	Biological Process	1	P02649
6	GO:0046395	carboxylic acid catabolic process	Biological Process	2	Q9BXD5,P43155
6	GO:0019262	N-acetylneuraminate catabolic process	Biological Process	1	Q9BXD5
6	GO:0032802	low-density lipoprotein particle receptor catabolic process	Biological Process	1	P02649
6	GO:0009062	fatty acid catabolic process	Biological Process	1	P43155
6	GO:0046461	neutral lipid catabolic process	Biological Process	2	P15090,P02649
6	GO:0046503	glycerolipid catabolic process	Biological Process	2	P15090,P02649
6	GO:0006516	glycoprotein catabolic process	Biological Process	1	P39900
6	GO:0044257	cellular protein catabolic process	Biological Process	1	P02649
6	GO:0006707	cholesterol catabolic process	Biological Process	1	P02649
6	GO:0006706	steroid catabolic process	Biological Process	1	P02649
6	GO:0046348	amino sugar catabolic process	Biological Process	1	Q9BXD5
6	GO:0016127	sterol catabolic process	Biological Process	1	P02649
6	GO:2000112	regulation of cellular macromolecule biosynthetic process	Biological Process	5	P16671,P39900,P02649,Q04695,P15090
6	GO:2001141	regulation of RNA biosynthetic process	Biological Process	5	P16671,P39900,P02649,P15090,Q96D46
6	GO:0050810	regulation of steroid biosynthetic process	Biological Process	1	P02649
6	GO:0045540	regulation of cholesterol biosynthetic process	Biological Process	1	P02649
6	GO:1902679	negative regulation of RNA biosynthetic process	Biological Process	3	P16671,P39900,P15090
6	GO:2000113	negative regulation of cellular macromolecule biosynthetic process	Biological Process	3	P16671,P39900,P15090
6	GO:0010894	negative regulation of steroid biosynthetic process	Biological Process	1	P02649
6	GO:0045541	negative regulation of cholesterol biosynthetic process	Biological Process	1	P02649
6	GO:1902680	positive regulation of RNA biosynthetic process	Biological Process	3	P02649,P39900,Q96D46
6	GO:0016114	terpenoid biosynthetic process	Biological Process	1	Q9BPW9
6	GO:0046394	carboxylic acid biosynthetic process	Biological Process	1	Q9BPW9
6	GO:0006351	transcription, DNA-templated	Biological Process	4	P16671,P39900,P02649,P15090
6	GO:0006412	translation	Biological Process	1	Q04695
6	GO:1902653	secondary alcohol biosynthetic process	Biological Process	1	P02649
6	GO:0006694	steroid biosynthetic process	Biological Process	1	P02649
6	GO:0032774	RNA biosynthetic process	Biological Process	5	P16671,P39900,P02649,P15090,Q96D46
6	GO:0016126	sterol biosynthetic process	Biological Process	1	P02649
6	GO:0045892	negative regulation of transcription, DNA-templated	Biological Process	3	P16671,P39900,P15090
6	GO:0045936	negative regulation of phosphate metabolic process	Biological Process	2	P15090,P02649
6	GO:0031400	negative regulation of protein modification process	Biological Process	2	P15090,P02649
6	GO:0045861	negative regulation of proteolysis	Biological Process	1	P04003
6	GO:0044871	negative regulation by host of viral glycoprotein metabolic process	Biological Process	1	P02743
6	GO:0045893	positive regulation of transcription, DNA-templated	Biological Process	2	P39900,P02649
6	GO:0032805	positive regulation of low-density lipoprotein particle receptor catabolic process	Biological Process	1	P02649
6	GO:0045937	positive regulation of phosphate metabolic process	Biological Process	5	P16671,P02675,P02671,P02679,P02649
6	GO:0031401	positive regulation of protein modification process	Biological Process	5	P16671,P02675,P02671,P02679,P02649
6	GO:0045862	positive regulation of proteolysis	Biological Process	1	P02649
6	GO:0051000	positive regulation of nitric-oxide synthase activity	Biological Process	1	P02649
6	GO:0031399	regulation of protein modification process	Biological Process	6	P15090,P02649,P16671,P02675,P02671,P02679
6	GO:0019220	regulation of phosphate metabolic process	Biological Process	6	P15090,P02649,P16671,P02675,P02671,P02679
6	GO:0090322	regulation of superoxide metabolic process	Biological Process	1	P16671
6	GO:0044870	modulation by host of viral glycoprotein metabolic process	Biological Process	1	P02743
6	GO:0050999	regulation of nitric-oxide synthase activity	Biological Process	1	P02649
6	GO:0006355	regulation of transcription, DNA-templated	Biological Process	4	P16671,P39900,P02649,P15090
6	GO:0010608	posttranscriptional regulation of gene expression	Biological Process	1	Q04695
6	GO:0032803	regulation of low-density lipoprotein particle receptor catabolic process	Biological Process	1	P02649
6	GO:0019218	regulation of steroid metabolic process	Biological Process	1	P02649
6	GO:0002138	retinoic acid biosynthetic process	Biological Process	1	Q9BPW9
6	GO:0019752	carboxylic acid metabolic process	Biological Process	4	P16671,Q9BXD5,P43155,Q9BPW9
6	GO:0016310	phosphorylation	Biological Process	6	P15090,P02649,P16671,P02675,P02671,P02679
6	GO:0006054	N-acetylneuraminate metabolic process	Biological Process	1	Q9BXD5
6	GO:0042904	9-cis-retinoic acid biosynthetic process	Biological Process	1	Q9BPW9
6	GO:0006639	acylglycerol metabolic process	Biological Process	2	P02649,P15090
6	GO:0006721	terpenoid metabolic process	Biological Process	2	P02649,Q9BPW9
6	GO:0034433	steroid esterification	Biological Process	1	P02649
6	GO:0051541	elastin metabolic process	Biological Process	1	P39900
6	GO:0031623	receptor internalization	Biological Process	1	P16671
6	GO:0032799	low-density lipoprotein receptor particle metabolic process	Biological Process	1	P02649
6	GO:0006464	cellular protein modification process	Biological Process	8	Q5T6F0,P15090,P02649,P02671,P0C0L4,P02679,P16671,P02675
6	GO:0016070	RNA metabolic process	Biological Process	5	P16671,P39900,P02649,P15090,Q96D46
6	GO:0016485	protein processing	Biological Process	8	P0C0L4,P04003,P02746,P02747,P02745,P02675,P02671,P02679
6	GO:0051603	proteolysis involved in cellular protein catabolic process	Biological Process	1	P02649
6	GO:0033619	membrane protein proteolysis	Biological Process	1	P02649
6	GO:0010498	proteasomal protein catabolic process	Biological Process	1	P02649
6	GO:0042159	lipoprotein catabolic process	Biological Process	1	P02649
6	GO:0042987	amyloid precursor protein catabolic process	Biological Process	1	P02649
6	GO:0008203	cholesterol metabolic process	Biological Process	1	P02649
6	GO:0002446	neutrophil mediated immunity	Biological Process	2	P02794,P16671
6	GO:0002706	regulation of lymphocyte mediated immunity	Biological Process	1	P04003
6	GO:0002707	negative regulation of lymphocyte mediated immunity	Biological Process	1	P04003
6	GO:0019724	B cell mediated immunity	Biological Process	6	P0C0L4,P02743,P04003,P02746,P02747,P02745
6	GO:0030450	regulation of complement activation, classical pathway	Biological Process	1	P04003
6	GO:0045959	negative regulation of complement activation, classical pathway	Biological Process	1	P04003
6	GO:0002221	pattern recognition receptor signaling pathway	Biological Process	5	P02675,P02671,P02679,P16671,P18428
6	GO:0010935	regulation of macrophage cytokine production	Biological Process	1	P16671
6	GO:0061081	positive regulation of myeloid leukocyte cytokine production involved in immune response	Biological Process	1	P16671
6	GO:0010934	macrophage cytokine production	Biological Process	1	P16671
6	GO:0071622	regulation of granulocyte chemotaxis	Biological Process	1	P18428
6	GO:0090025	regulation of monocyte chemotaxis	Biological Process	1	P48061
6	GO:1903236	regulation of leukocyte tethering or rolling	Biological Process	1	P48061
6	GO:0090022	regulation of neutrophil chemotaxis	Biological Process	1	P18428
6	GO:2000404	regulation of T cell migration	Biological Process	1	P48061
6	GO:0002822	regulation of adaptive immune response based on somatic recombination of immune receptors built from immunoglobulin superfamily domains	Biological Process	1	P04003
6	GO:0002923	regulation of humoral immune response mediated by circulating immunoglobulin	Biological Process	1	P04003
6	GO:0060338	regulation of type I interferon-mediated signaling pathway	Biological Process	1	P39900
6	GO:0002761	regulation of myeloid leukocyte differentiation	Biological Process	2	P02747,P02743
6	GO:1903237	negative regulation of leukocyte tethering or rolling	Biological Process	1	P48061
6	GO:0002823	negative regulation of adaptive immune response based on somatic recombination of immune receptors built from immunoglobulin superfamily domains	Biological Process	1	P04003
6	GO:0002924	negative regulation of humoral immune response mediated by circulating immunoglobulin	Biological Process	1	P04003
6	GO:0060339	negative regulation of type I interferon-mediated signaling pathway	Biological Process	1	P39900
6	GO:0002762	negative regulation of myeloid leukocyte differentiation	Biological Process	2	P02747,P02743
6	GO:0071624	positive regulation of granulocyte chemotaxis	Biological Process	1	P18428
6	GO:0090026	positive regulation of monocyte chemotaxis	Biological Process	1	P48061
6	GO:0090023	positive regulation of neutrophil chemotaxis	Biological Process	1	P18428
6	GO:2000406	positive regulation of T cell migration	Biological Process	1	P48061
6	GO:0060340	positive regulation of type I interferon-mediated signaling pathway	Biological Process	1	P39900
6	GO:0071357	cellular response to type I interferon	Biological Process	2	P30486,P39900
6	GO:0071346	cellular response to interferon-gamma	Biological Process	1	P30486
6	GO:0042590	antigen processing and presentation of exogenous peptide antigen via MHC class I	Biological Process	2	P30486,P16671
6	GO:0002281	macrophage activation involved in immune response	Biological Process	1	P18428
6	GO:0002283	neutrophil activation involved in immune response	Biological Process	2	P02794,P16671
6	GO:0042119	neutrophil activation	Biological Process	2	P02794,P16671
6	GO:0010818	T cell chemotaxis	Biological Process	1	P48061
6	GO:0030593	neutrophil chemotaxis	Biological Process	1	P18428
6	GO:1990266	neutrophil migration	Biological Process	1	P18428
6	GO:0048842	positive regulation of axon extension involved in axon guidance	Biological Process	1	P48061
6	GO:0048675	axon extension	Biological Process	2	P02649,P48061
6	GO:0048841	regulation of axon extension involved in axon guidance	Biological Process	1	P48061
6	GO:0090330	regulation of platelet aggregation	Biological Process	1	P02679
6	GO:0090331	negative regulation of platelet aggregation	Biological Process	1	P02679
6	GO:0043408	regulation of MAPK cascade	Biological Process	5	P02649,P02675,P02671,P02679,P16671
6	GO:0043409	negative regulation of MAPK cascade	Biological Process	1	P02649
6	GO:0043410	positive regulation of MAPK cascade	Biological Process	5	P02675,P02671,P02679,P02649,P16671
6	GO:0070371	ERK1 and ERK2 cascade	Biological Process	5	P02675,P02671,P02679,P02649,P16671
6	GO:0043122	regulation of I-kappaB kinase/NF-kappaB signaling	Biological Process	1	P16671
6	GO:0043123	positive regulation of I-kappaB kinase/NF-kappaB signaling	Biological Process	1	P16671
6	GO:0007265	Ras protein signal transduction	Biological Process	1	P02649
6	GO:0051056	regulation of small GTPase mediated signal transduction	Biological Process	1	P02649
6	GO:0019722	calcium-mediated signaling	Biological Process	1	P31415
6	GO:0007263	nitric oxide mediated signal transduction	Biological Process	2	P02649,P16671
6	GO:0019935	cyclic-nucleotide-mediated signaling	Biological Process	2	P02649,P16671
6	GO:0008630	intrinsic apoptotic signaling pathway in response to DNA damage	Biological Process	1	P48061
6	GO:2001242	regulation of intrinsic apoptotic signaling pathway	Biological Process	1	P48061
6	GO:2001243	negative regulation of intrinsic apoptotic signaling pathway	Biological Process	1	P48061
6	GO:0007178	transmembrane receptor protein serine/threonine kinase signaling pathway	Biological Process	1	Q9BXN1
6	GO:0060333	interferon-gamma-mediated signaling pathway	Biological Process	1	P30486
6	GO:0060337	type I interferon signaling pathway	Biological Process	2	P39900,P30486
6	GO:0070098	chemokine-mediated signaling pathway	Biological Process	1	P48061
6	GO:0008625	extrinsic apoptotic signaling pathway via death domain receptors	Biological Process	3	P02675,P02671,P02679
6	GO:2001236	regulation of extrinsic apoptotic signaling pathway	Biological Process	3	P02675,P02671,P02679
6	GO:2001237	negative regulation of extrinsic apoptotic signaling pathway	Biological Process	3	P02675,P02671,P02679
6	GO:0060828	regulation of canonical Wnt signaling pathway	Biological Process	1	P02649
6	GO:0034143	regulation of toll-like receptor 4 signaling pathway	Biological Process	1	P18428
6	GO:0017015	regulation of transforming growth factor beta receptor signaling pathway	Biological Process	1	Q9BXN1
6	GO:0034145	positive regulation of toll-like receptor 4 signaling pathway	Biological Process	1	P18428
6	GO:0090090	negative regulation of canonical Wnt signaling pathway	Biological Process	1	P02649
6	GO:0030512	negative regulation of transforming growth factor beta receptor signaling pathway	Biological Process	1	Q9BXN1
6	GO:0048846	axon extension involved in axon guidance	Biological Process	1	P48061
6	GO:1902412	regulation of mitotic cytokinesis	Biological Process	1	M0R2J8
6	GO:0043066	negative regulation of apoptotic process	Biological Process	5	P02649,P02675,P02671,P02679,P48061
6	GO:0042981	regulation of apoptotic process	Biological Process	5	P02649,P02675,P02671,P02679,P48061
6	GO:0071887	leukocyte apoptotic process	Biological Process	1	P48061
6	GO:1904019	epithelial cell apoptotic process	Biological Process	3	P02675,P02671,P02679
6	GO:0043523	regulation of neuron apoptotic process	Biological Process	1	P02649
6	GO:0043524	negative regulation of neuron apoptotic process	Biological Process	1	P02649
6	GO:0051493	regulation of cytoskeleton organization	Biological Process	1	P48061
6	GO:0072662	protein localization to peroxisome	Biological Process	1	P43155
6	GO:0033622	integrin activation	Biological Process	1	P48061
6	GO:0034622	cellular protein-containing complex assembly	Biological Process	6	P02743,P02675,P02671,P02679,P31415,P16671
6	GO:0051259	protein complex oligomerization	Biological Process	1	P02649
6	GO:0065005	protein-lipid complex assembly	Biological Process	1	P02649
6	GO:1902988	neurofibrillary tangle assembly	Biological Process	1	P02649
6	GO:0150062	complement-mediated synapse pruning	Biological Process	1	P02745
6	GO:0120035	regulation of plasma membrane bounded cell projection organization	Biological Process	2	P02649,P48061
6	GO:0010977	negative regulation of neuron projection development	Biological Process	1	P02649
6	GO:1902951	negative regulation of dendritic spine maintenance	Biological Process	1	P02649
6	GO:0010976	positive regulation of neuron projection development	Biological Process	2	P48061,P02649
6	GO:1902952	positive regulation of dendritic spine maintenance	Biological Process	1	P02649
6	GO:0120039	plasma membrane bounded cell projection morphogenesis	Biological Process	2	P48061,P02649
6	GO:0031175	neuron projection development	Biological Process	2	P48061,P02649
6	GO:0106027	neuron projection organization	Biological Process	1	P02649
6	GO:0008064	regulation of actin polymerization or depolymerization	Biological Process	1	P48061
6	GO:0034368	protein-lipid complex remodeling	Biological Process	1	P02649
6	GO:1902950	regulation of dendritic spine maintenance	Biological Process	1	P02649
6	GO:1901629	regulation of presynaptic membrane organization	Biological Process	1	P02649
6	GO:0097114	NMDA glutamate receptor clustering	Biological Process	1	P02649
6	GO:0097688	glutamate receptor clustering	Biological Process	1	P02649
6	GO:1901630	negative regulation of presynaptic membrane organization	Biological Process	1	P02649
6	GO:1901627	negative regulation of postsynaptic membrane organization	Biological Process	1	P02649
6	GO:0010769	regulation of cell morphogenesis involved in differentiation	Biological Process	5	P02649,P48061,P02675,P02671,P02679
6	GO:0050764	regulation of phagocytosis	Biological Process	3	P16671,P04003,P0C0L4
6	GO:0110053	regulation of actin filament organization	Biological Process	1	P48061
6	GO:0060099	regulation of phagocytosis, engulfment	Biological Process	1	P16671
6	GO:0050772	positive regulation of axonogenesis	Biological Process	1	P48061
6	GO:0060100	positive regulation of phagocytosis, engulfment	Biological Process	1	P16671
6	GO:0097113	AMPA glutamate receptor clustering	Biological Process	1	P02649
6	GO:1901626	regulation of postsynaptic membrane organization	Biological Process	1	P02649
6	GO:0007007	inner mitochondrial membrane organization	Biological Process	1	P17152
6	GO:0099024	plasma membrane invagination	Biological Process	1	P16671
6	GO:0008154	actin polymerization or depolymerization	Biological Process	1	P48061
6	GO:0045214	sarcomere organization	Biological Process	1	P31415
6	GO:0030003	cellular cation homeostasis	Biological Process	5	P02649,P48061,P02794,P16671,P31415
6	GO:0030072	peptide hormone secretion	Biological Process	3	P02675,P02671,P02679
6	GO:0002576	platelet degranulation	Biological Process	4	P02675,P02671,P02679,P16671
6	GO:0001953	negative regulation of cell-matrix adhesion	Biological Process	1	P39900
6	GO:0034111	negative regulation of homotypic cell-cell adhesion	Biological Process	1	P02679
6	GO:1903038	negative regulation of leukocyte cell-cell adhesion	Biological Process	1	P48061
6	GO:1903514	release of sequestered calcium ion into cytosol by endoplasmic reticulum	Biological Process	1	P31415
6	GO:0002573	myeloid leukocyte differentiation	Biological Process	2	P02747,P02743
6	GO:1903131	mononuclear cell differentiation	Biological Process	1	P02743
6	GO:0048708	astrocyte differentiation	Biological Process	1	P02745
6	GO:0042063	gliogenesis	Biological Process	1	P02745
6	GO:0048699	generation of neurons	Biological Process	3	P48061,P02649,P02745
6	GO:0050767	regulation of neurogenesis	Biological Process	2	P02649,P48061
6	GO:0045664	regulation of neuron differentiation	Biological Process	2	P02649,P48061
6	GO:0045665	negative regulation of neuron differentiation	Biological Process	1	P02649
6	GO:0045666	positive regulation of neuron differentiation	Biological Process	2	P02649,P48061
6	GO:0009913	epidermal cell differentiation	Biological Process	1	Q04695
6	GO:0035850	epithelial cell differentiation involved in kidney development	Biological Process	1	P28906
6	GO:0051146	striated muscle cell differentiation	Biological Process	1	P31415
6	GO:0050872	white fat cell differentiation	Biological Process	1	P15090
6	GO:0050873	brown fat cell differentiation	Biological Process	1	P15090
6	GO:0072007	mesangial cell differentiation	Biological Process	1	P28906
6	GO:0072202	cell differentiation involved in metanephros development	Biological Process	1	P28906
6	GO:0010742	macrophage derived foam cell differentiation	Biological Process	1	P16671
6	GO:0048667	cell morphogenesis involved in neuron differentiation	Biological Process	2	P48061,P02649
6	GO:0014002	astrocyte development	Biological Process	1	P02745
6	GO:0055002	striated muscle cell development	Biological Process	1	P31415
6	GO:0016322	neuron remodeling	Biological Process	1	P02745
6	GO:0010880	regulation of release of sequestered calcium ion into cytosol by sarcoplasmic reticulum	Biological Process	1	P31415
6	GO:2000121	regulation of removal of superoxide radicals	Biological Process	1	P16671
6	GO:1902229	regulation of intrinsic apoptotic signaling pathway in response to DNA damage	Biological Process	1	P48061
6	GO:0034614	cellular response to reactive oxygen species	Biological Process	1	P16671
6	GO:0071447	cellular response to hydroperoxide	Biological Process	1	P16671
6	GO:0071248	cellular response to metal ion	Biological Process	1	P15090
6	GO:0071345	cellular response to cytokine stimulus	Biological Process	8	P16671,P18428,P48061,P30486,P39900,P02675,P02679,P15090
6	GO:0071363	cellular response to growth factor stimulus	Biological Process	1	Q9BXN1
6	GO:0071396	cellular response to lipid	Biological Process	2	P18428,P16671
6	GO:0036294	cellular response to decreased oxygen levels	Biological Process	1	P28906
6	GO:0071222	cellular response to lipopolysaccharide	Biological Process	2	P18428,P16671
6	GO:0071223	cellular response to lipoteichoic acid	Biological Process	2	P16671,P18428
6	GO:1901653	cellular response to peptide	Biological Process	1	P16671
6	GO:0071220	cellular response to bacterial lipoprotein	Biological Process	1	P16671
6	GO:0035759	mesangial cell-matrix adhesion	Biological Process	1	P28906
6	GO:0090673	endothelial cell-matrix adhesion	Biological Process	1	P39900
6	GO:0061756	leukocyte adhesion to vascular endothelial cell	Biological Process	1	P48061
6	GO:0098916	anterograde trans-synaptic signaling	Biological Process	1	P02649
6	GO:0060070	canonical Wnt signaling pathway	Biological Process	1	P02649
6	GO:0032647	regulation of interferon-alpha production	Biological Process	1	P39900
6	GO:1900040	regulation of interleukin-2 secretion	Biological Process	1	P28906
6	GO:0042534	regulation of tumor necrosis factor biosynthetic process	Biological Process	1	P18428
6	GO:1900166	regulation of glial cell-derived neurotrophic factor secretion	Biological Process	1	P28906
6	GO:1902739	regulation of interferon-alpha secretion	Biological Process	1	P39900
6	GO:0032680	regulation of tumor necrosis factor production	Biological Process	3	P18428,P28906,P16671
6	GO:1900041	negative regulation of interleukin-2 secretion	Biological Process	1	P28906
6	GO:0032720	negative regulation of tumor necrosis factor production	Biological Process	2	P18428,P28906
6	GO:0032727	positive regulation of interferon-alpha production	Biological Process	1	P39900
6	GO:0042535	positive regulation of tumor necrosis factor biosynthetic process	Biological Process	1	P18428
6	GO:1900168	positive regulation of glial cell-derived neurotrophic factor secretion	Biological Process	1	P28906
6	GO:1902741	positive regulation of interferon-alpha secretion	Biological Process	1	P39900
6	GO:0032760	positive regulation of tumor necrosis factor production	Biological Process	2	P18428,P16671
6	GO:0072642	interferon-alpha secretion	Biological Process	1	P39900
6	GO:0050702	interleukin-1 beta secretion	Biological Process	1	P16671
6	GO:0006937	regulation of muscle contraction	Biological Process	1	P31415
6	GO:0006941	striated muscle contraction	Biological Process	1	P31415
6	GO:0060047	heart contraction	Biological Process	1	P31415
6	GO:0050880	regulation of blood vessel size	Biological Process	4	P02649,P02675,P02671,P02679
6	GO:0003094	glomerular filtration	Biological Process	1	P28906
6	GO:0050954	sensory perception of mechanical stimulus	Biological Process	1	P48061
6	GO:0007606	sensory perception of chemical stimulus	Biological Process	1	P16671
6	GO:0019233	sensory perception of pain	Biological Process	1	P48061
6	GO:0050951	sensory perception of temperature stimulus	Biological Process	1	P48061
6	GO:0098856	intestinal lipid absorption	Biological Process	1	P16671
6	GO:0008016	regulation of heart contraction	Biological Process	1	P31415
6	GO:0019229	regulation of vasoconstriction	Biological Process	3	P02675,P02671,P02679
6	GO:0061437	renal system vasculature development	Biological Process	1	P28906
6	GO:0150063	visual system development	Biological Process	1	P02745
6	GO:0070170	regulation of tooth mineralization	Biological Process	1	Q9BXN1
6	GO:0042481	regulation of odontogenesis	Biological Process	2	P28906,Q9BXN1
6	GO:0014819	regulation of skeletal muscle contraction	Biological Process	1	P31415
6	GO:0043535	regulation of blood vessel endothelial cell migration	Biological Process	1	P02649
6	GO:0043537	negative regulation of blood vessel endothelial cell migration	Biological Process	1	P02649
6	GO:0034371	chylomicron remodeling	Biological Process	1	P02649
6	GO:0034372	very-low-density lipoprotein particle remodeling	Biological Process	1	P02649
6	GO:0043542	endothelial cell migration	Biological Process	1	P02649
6	GO:0034505	tooth mineralization	Biological Process	1	Q9BXN1
6	GO:0048844	artery morphogenesis	Biological Process	1	P02649
6	GO:0002011	morphogenesis of an epithelial sheet	Biological Process	1	P39900
6	GO:0048730	epidermis morphogenesis	Biological Process	1	Q04695
6	GO:0061042	vascular wound healing	Biological Process	1	P28906
6	GO:0072011	glomerular endothelium development	Biological Process	1	P28906
6	GO:0072109	glomerular mesangium development	Biological Process	1	P28906
6	GO:0072239	metanephric glomerulus vasculature development	Biological Process	1	P28906
6	GO:0098773	skin epidermis development	Biological Process	1	Q04695
6	GO:0003158	endothelium development	Biological Process	1	P28906
6	GO:0072073	kidney epithelium development	Biological Process	1	P28906
6	GO:0014706	striated muscle tissue development	Biological Process	1	P31415
6	GO:0001656	metanephros development	Biological Process	1	P28906
6	GO:0061440	kidney vasculature development	Biological Process	1	P28906
6	GO:0043583	ear development	Biological Process	1	P02746
6	GO:0060538	skeletal muscle organ development	Biological Process	1	P31415
6	GO:0030216	keratinocyte differentiation	Biological Process	1	Q04695
6	GO:0050930	induction of positive chemotaxis	Biological Process	1	P48061
6	GO:0035313	wound healing, spreading of epidermal cells	Biological Process	1	P39900
6	GO:0032376	positive regulation of cholesterol transport	Biological Process	1	P02649
6	GO:1902995	positive regulation of phospholipid efflux	Biological Process	1	P02649
6	GO:1901021	positive regulation of calcium ion transmembrane transporter activity	Biological Process	1	P31415
6	GO:2001259	positive regulation of cation channel activity	Biological Process	1	P31415
6	GO:1904064	positive regulation of cation transmembrane transport	Biological Process	1	P31415
6	GO:0090280	positive regulation of calcium ion import	Biological Process	1	P48061
6	GO:1904427	positive regulation of calcium ion transmembrane transport	Biological Process	1	P31415
6	GO:2000427	positive regulation of apoptotic cell clearance	Biological Process	1	P0C0L4
6	GO:0046597	negative regulation of viral entry into host cell	Biological Process	1	P02743
6	GO:0002674	negative regulation of acute inflammatory response	Biological Process	1	P02743
6	GO:0032375	negative regulation of cholesterol transport	Biological Process	1	P02649
6	GO:1902999	negative regulation of phospholipid efflux	Biological Process	1	P02649
6	GO:1904904	regulation of endothelial cell-matrix adhesion via fibronectin	Biological Process	1	P39900
6	GO:1904994	regulation of leukocyte adhesion to vascular endothelial cell	Biological Process	1	P48061
6	GO:0051223	regulation of protein transport	Biological Process	7	P16671,P02649,P02675,P02671,P02679,P28906,P39900
6	GO:0033157	regulation of intracellular protein transport	Biological Process	1	P16671
6	GO:1900180	regulation of protein localization to nucleus	Biological Process	2	P16671,Q96D46
6	GO:0032371	regulation of sterol transport	Biological Process	1	P02649
6	GO:1903000	regulation of lipid transport across blood brain barrier	Biological Process	1	P02649
6	GO:2001138	regulation of phospholipid transport	Biological Process	1	P02649
6	GO:0046822	regulation of nucleocytoplasmic transport	Biological Process	1	P16671
6	GO:0034765	regulation of ion transmembrane transport	Biological Process	1	P31415
6	GO:0010959	regulation of metal ion transport	Biological Process	2	P31415,P48061
6	GO:0044070	regulation of anion transport	Biological Process	1	P02649
6	GO:0002791	regulation of peptide secretion	Biological Process	6	P02649,P02675,P02671,P02679,P28906,P39900
6	GO:1903900	regulation of viral life cycle	Biological Process	1	P02743
6	GO:0032462	regulation of protein homooligomerization	Biological Process	1	P02649
6	GO:0002673	regulation of acute inflammatory response	Biological Process	6	P02743,P0C0L4,P04003,P02746,P02747,P02745
6	GO:1901031	regulation of response to reactive oxygen species	Biological Process	1	P16671
6	GO:0061041	regulation of wound healing	Biological Process	7	P02649,P16671,P28906,P02675,P02671,P02679,P02743
6	GO:0002526	acute inflammatory response	Biological Process	8	P02743,P18428,P35542,P0C0L4,P04003,P02746,P02747,P02745
6	GO:0150076	neuroinflammatory response	Biological Process	1	P02745
6	GO:0090505	epiboly involved in wound healing	Biological Process	1	P39900
6	GO:0032493	response to bacterial lipoprotein	Biological Process	1	P16671
6	GO:0044320	cellular response to leptin stimulus	Biological Process	1	P02675
6	GO:0007179	transforming growth factor beta receptor signaling pathway	Biological Process	1	Q9BXN1
6	GO:0070543	response to linoleic acid	Biological Process	1	P16671
6	GO:0015872	dopamine transport	Biological Process	1	P48061
6	GO:0035634	response to stilbenoid	Biological Process	1	P16671
6	GO:0034612	response to tumor necrosis factor	Biological Process	1	P15090
6	GO:0070555	response to interleukin-1	Biological Process	2	P02675,P02679
6	GO:0070741	response to interleukin-6	Biological Process	1	P02679
6	GO:1990868	response to chemokine	Biological Process	1	P48061
6	GO:0000303	response to superoxide	Biological Process	1	P16671
6	GO:0071450	cellular response to oxygen radical	Biological Process	1	P16671
6	GO:0010039	response to iron ion	Biological Process	1	P02745
6	GO:0010226	response to lithium ion	Biological Process	1	P15090
6	GO:0051592	response to calcium ion	Biological Process	3	P02675,P02671,P02679
6	GO:1904645	response to amyloid-beta	Biological Process	2	P16671,P39900
6	GO:0050965	detection of temperature stimulus involved in sensory perception of pain	Biological Process	1	P48061
6	GO:0050966	detection of mechanical stimulus involved in sensory perception of pain	Biological Process	1	P48061
6	GO:0000055	ribosomal large subunit export from nucleus	Biological Process	1	Q96D46
6	GO:0033365	protein localization to organelle	Biological Process	4	P39900,P43155,P16671,Q96D46
6	GO:0072657	protein localization to membrane	Biological Process	1	P02649
6	GO:0042953	lipoprotein transport	Biological Process	1	P16671
6	GO:0015908	fatty acid transport	Biological Process	3	P15090,P02649,P16671
6	GO:0015914	phospholipid transport	Biological Process	1	P02649
6	GO:0015918	sterol transport	Biological Process	2	P02649,P16671
6	GO:0015920	lipopolysaccharide transport	Biological Process	1	P18428
6	GO:0034196	acylglycerol transport	Biological Process	1	P16671
6	GO:1990379	lipid transport across blood brain barrier	Biological Process	1	P02649
6	GO:0006897	endocytosis	Biological Process	5	P02649,P16671,P18428,P04003,P0C0L4
6	GO:0002790	peptide secretion	Biological Process	7	P02679,P16671,P02649,P02675,P02671,P28906,P39900
6	GO:0006812	cation transport	Biological Process	3	P02794,P31415,P48061
6	GO:0006820	anion transport	Biological Process	5	P22748,Q8TED4,P15090,P02649,P16671
6	GO:0034220	ion transmembrane transport	Biological Process	2	P31415,Q8TED4
6	GO:0008643	carbohydrate transport	Biological Process	1	Q8TED4
6	GO:0015711	organic anion transport	Biological Process	5	P22748,Q8TED4,P15090,P02649,P16671
6	GO:0015748	organophosphate ester transport	Biological Process	2	Q8TED4,P02649
6	GO:0015833	peptide transport	Biological Process	10	Q96D46,P39900,P43155,P02679,Q9NP78,P02649,P16671,P02675,P02671,P28906
6	GO:0015837	amine transport	Biological Process	1	P48061
6	GO:0015844	monoamine transport	Biological Process	1	P48061
6	GO:0015849	organic acid transport	Biological Process	3	P15090,P02649,P16671
6	GO:0015850	organic hydroxy compound transport	Biological Process	3	P02649,P16671,P48061
6	GO:0015931	nucleobase-containing compound transport	Biological Process	1	Q96D46
6	GO:1901264	carbohydrate derivative transport	Biological Process	2	Q8TED4,P18428
6	GO:0015696	ammonium transport	Biological Process	1	P48061
6	GO:0042886	amide transport	Biological Process	10	Q96D46,P39900,P43155,P02679,Q9NP78,P02649,P16671,P02675,P02671,P28906
6	GO:0017038	protein import	Biological Process	3	P39900,P16671,P02649
6	GO:0006606	protein import into nucleus	Biological Process	2	P16671,P39900
6	GO:0072663	establishment of protein localization to peroxisome	Biological Process	1	P43155
6	GO:0006405	RNA export from nucleus	Biological Process	1	Q96D46
6	GO:0097553	calcium ion transmembrane import into cytosol	Biological Process	1	P31415
6	GO:0006605	protein targeting	Biological Process	1	P43155
6	GO:0006611	protein export from nucleus	Biological Process	1	Q96D46
6	GO:0006625	protein targeting to peroxisome	Biological Process	1	P43155
6	GO:0006913	nucleocytoplasmic transport	Biological Process	3	Q96D46,P39900,P16671
6	GO:0043152	induction of bacterial agglutination	Biological Process	2	P02675,P02671
6	GO:0050830	defense response to Gram-positive bacterium	Biological Process	2	P16671,P18428
6	GO:0050829	defense response to Gram-negative bacterium	Biological Process	1	P18428
6	GO:0019058	viral life cycle	Biological Process	2	P02649,P02743
6	GO:0019068	virion assembly	Biological Process	1	P02649
6	GO:0052205	modulation of molecular function in other organism involved in symbiotic interaction	Biological Process	1	P02743
6	GO:0044409	entry into host	Biological Process	1	P02743
6	GO:0051806	entry into cell of other organism involved in symbiotic interaction	Biological Process	1	P02743
6	GO:0044788	modulation by host of viral process	Biological Process	2	P02649,P02743
6	GO:0052428	modulation by host of symbiont molecular function	Biological Process	1	P02743
6	GO:0050801	ion homeostasis	Biological Process	5	P02649,P48061,P02794,P16671,P31415
6	GO:0055088	lipid homeostasis	Biological Process	2	P15090,P02649
6	GO:0035296	regulation of tube diameter	Biological Process	4	P02649,P02675,P02671,P02679
6	GO:0032412	regulation of ion transmembrane transporter activity	Biological Process	1	P31415
6	GO:0051346	negative regulation of hydrolase activity	Biological Process	1	P02743
6	GO:0051348	negative regulation of transferase activity	Biological Process	2	P15090,P02649
6	GO:0052199	negative regulation of catalytic activity in other organism involved in symbiotic interaction	Biological Process	1	P02743
6	GO:0052204	negative regulation of molecular function in other organism involved in symbiotic interaction	Biological Process	1	P02743
6	GO:0032092	positive regulation of protein binding	Biological Process	2	P02649,Q96D46
6	GO:1905855	positive regulation of heparan sulfate binding	Biological Process	1	P02649
6	GO:1903015	regulation of exo-alpha-sialidase activity	Biological Process	1	P02743
6	GO:0043549	regulation of kinase activity	Biological Process	2	P15090,P02649
6	GO:0052422	modulation by host of symbiont catalytic activity	Biological Process	1	P02743
6	GO:0043497	regulation of protein heterodimerization activity	Biological Process	1	P16671
6	GO:1905858	regulation of heparan sulfate proteoglycan binding	Biological Process	1	P02649
7	GO:0033540	fatty acid beta-oxidation using acyl-CoA oxidase	Biological Process	1	P43155
7	GO:0070613	regulation of protein processing	Biological Process	5	P0C0L4,P04003,P02746,P02747,P02745
7	GO:1903050	regulation of proteolysis involved in cellular protein catabolic process	Biological Process	1	P02649
7	GO:0010955	negative regulation of protein processing	Biological Process	1	P04003
7	GO:0034205	amyloid-beta formation	Biological Process	1	P02649
7	GO:0072329	monocarboxylic acid catabolic process	Biological Process	1	P43155
7	GO:0046464	acylglycerol catabolic process	Biological Process	2	P15090,P02649
7	GO:0060309	elastin catabolic process	Biological Process	1	P39900
7	GO:1903506	regulation of nucleic acid-templated transcription	Biological Process	4	P16671,P39900,P02649,P15090
7	GO:0106118	regulation of sterol biosynthetic process	Biological Process	1	P02649
7	GO:1903507	negative regulation of nucleic acid-templated transcription	Biological Process	3	P16671,P39900,P15090
7	GO:0106119	negative reguation of sterol biosynthetic process	Biological Process	1	P02649
7	GO:1903508	positive regulation of nucleic acid-templated transcription	Biological Process	2	P02649,P39900
7	GO:0016102	diterpenoid biosynthetic process	Biological Process	1	Q9BPW9
7	GO:0072330	monocarboxylic acid biosynthetic process	Biological Process	1	Q9BPW9
7	GO:0006366	transcription by RNA polymerase II	Biological Process	3	P16671,P39900,P02649
7	GO:0006695	cholesterol biosynthetic process	Biological Process	1	P02649
7	GO:0097659	nucleic acid-templated transcription	Biological Process	4	P16671,P39900,P02649,P15090
7	GO:0000122	negative regulation of transcription by RNA polymerase II	Biological Process	2	P16671,P39900
7	GO:0042326	negative regulation of phosphorylation	Biological Process	2	P15090,P02649
7	GO:0001933	negative regulation of protein phosphorylation	Biological Process	2	P15090,P02649
7	GO:0045944	positive regulation of transcription by RNA polymerase II	Biological Process	1	P39900
7	GO:0042327	positive regulation of phosphorylation	Biological Process	5	P16671,P02675,P02671,P02679,P02649
7	GO:0001934	positive regulation of protein phosphorylation	Biological Process	5	P16671,P02675,P02671,P02679,P02649
7	GO:0001932	regulation of protein phosphorylation	Biological Process	6	P15090,P02649,P16671,P02675,P02671,P02679
7	GO:0042325	regulation of phosphorylation	Biological Process	6	P15090,P02649,P16671,P02675,P02671,P02679
7	GO:0006357	regulation of transcription by RNA polymerase II	Biological Process	3	P16671,P39900,P02649
7	GO:0032787	monocarboxylic acid metabolic process	Biological Process	3	P16671,P43155,Q9BPW9
7	GO:0006468	protein phosphorylation	Biological Process	6	P15090,P02649,P16671,P02675,P02671,P02679
7	GO:0006641	triglyceride metabolic process	Biological Process	2	P15090,P02649
7	GO:0016101	diterpenoid metabolic process	Biological Process	2	P02649,Q9BPW9
7	GO:0034434	sterol esterification	Biological Process	1	P02649
7	GO:0018193	peptidyl-amino acid modification	Biological Process	1	P16671
7	GO:0043687	post-translational protein modification	Biological Process	4	P02671,P0C0L4,P02679,P02649
7	GO:0070647	protein modification by small protein conjugation or removal	Biological Process	1	Q5T6F0
7	GO:0031638	zymogen activation	Biological Process	3	P02675,P02671,P02679
7	GO:0006509	membrane protein ectodomain proteolysis	Biological Process	1	P02649
7	GO:0061136	regulation of proteasomal protein catabolic process	Biological Process	1	P02649
7	GO:0002712	regulation of B cell mediated immunity	Biological Process	1	P04003
7	GO:0002713	negative regulation of B cell mediated immunity	Biological Process	1	P04003
7	GO:0016064	immunoglobulin mediated immune response	Biological Process	6	P0C0L4,P02743,P04003,P02746,P02747,P02745
7	GO:0002224	toll-like receptor signaling pathway	Biological Process	5	P16671,P18428,P02675,P02671,P02679
7	GO:0060907	positive regulation of macrophage cytokine production	Biological Process	1	P16671
7	GO:0030852	regulation of granulocyte differentiation	Biological Process	1	P02747
7	GO:0045649	regulation of macrophage differentiation	Biological Process	1	P02747
7	GO:0045655	regulation of monocyte differentiation	Biological Process	1	P02743
7	GO:0030853	negative regulation of granulocyte differentiation	Biological Process	1	P02747
7	GO:0045650	negative regulation of macrophage differentiation	Biological Process	1	P02747
7	GO:0045656	negative regulation of monocyte differentiation	Biological Process	1	P02743
7	GO:0002479	antigen processing and presentation of exogenous peptide antigen via MHC class I, TAP-dependent	Biological Process	2	P30486,P16671
7	GO:0002480	antigen processing and presentation of exogenous peptide antigen via MHC class I, TAP-independent	Biological Process	1	P30486
7	GO:0043405	regulation of MAP kinase activity	Biological Process	1	P02649
7	GO:0070372	regulation of ERK1 and ERK2 cascade	Biological Process	5	P02675,P02671,P02679,P02649,P16671
7	GO:0043407	negative regulation of MAP kinase activity	Biological Process	1	P02649
7	GO:0070374	positive regulation of ERK1 and ERK2 cascade	Biological Process	5	P02675,P02671,P02679,P02649,P16671
7	GO:0007266	Rho protein signal transduction	Biological Process	1	P02649
7	GO:0046578	regulation of Ras protein signal transduction	Biological Process	1	P02649
7	GO:0014722	regulation of skeletal muscle contraction by calcium ion signaling	Biological Process	1	P31415
7	GO:0019934	cGMP-mediated signaling	Biological Process	2	P02649,P16671
7	GO:0038146	chemokine (C-X-C motif) ligand 12 signaling pathway	Biological Process	1	P48061
7	GO:1902041	regulation of extrinsic apoptotic signaling pathway via death domain receptors	Biological Process	3	P02675,P02671,P02679
7	GO:1902042	negative regulation of extrinsic apoptotic signaling pathway via death domain receptors	Biological Process	3	P02675,P02671,P02679
7	GO:1904036	negative regulation of epithelial cell apoptotic process	Biological Process	3	P02675,P02671,P02679
7	GO:2000107	negative regulation of leukocyte apoptotic process	Biological Process	1	P48061
7	GO:1904035	regulation of epithelial cell apoptotic process	Biological Process	3	P02675,P02671,P02679
7	GO:2000106	regulation of leukocyte apoptotic process	Biological Process	1	P48061
7	GO:0097048	dendritic cell apoptotic process	Biological Process	1	P48061
7	GO:0072577	endothelial cell apoptotic process	Biological Process	3	P02675,P02671,P02679
7	GO:0051131	chaperone-mediated protein complex assembly	Biological Process	1	P02743
7	GO:0044546	NLRP3 inflammasome complex assembly	Biological Process	1	P16671
7	GO:0051258	protein polymerization	Biological Process	4	P02675,P02671,P02679,P31415
7	GO:0051260	protein homooligomerization	Biological Process	1	P02649
7	GO:0010975	regulation of neuron projection development	Biological Process	2	P02649,P48061
7	GO:0048812	neuron projection morphogenesis	Biological Process	2	P48061,P02649
7	GO:0061564	axon development	Biological Process	2	P48061,P02649
7	GO:0050770	regulation of axonogenesis	Biological Process	2	P02649,P48061
7	GO:2000425	regulation of apoptotic cell clearance	Biological Process	1	P0C0L4
7	GO:0006911	phagocytosis, engulfment	Biological Process	1	P16671
7	GO:0006875	cellular metal ion homeostasis	Biological Process	5	P02649,P48061,P02794,P16671,P31415
7	GO:0072503	cellular divalent inorganic cation homeostasis	Biological Process	4	P02649,P48061,P16671,P31415
7	GO:1904905	negative regulation of endothelial cell-matrix adhesion via fibronectin	Biological Process	1	P39900
7	GO:1904995	negative regulation of leukocyte adhesion to vascular endothelial cell	Biological Process	1	P48061
7	GO:0014808	release of sequestered calcium ion into cytosol by sarcoplasmic reticulum	Biological Process	1	P31415
7	GO:0030224	monocyte differentiation	Biological Process	1	P02743
7	GO:0030225	macrophage differentiation	Biological Process	1	P02747
7	GO:0030851	granulocyte differentiation	Biological Process	1	P02747
7	GO:0072008	glomerular mesangial cell differentiation	Biological Process	1	P28906
7	GO:0072209	metanephric mesangial cell differentiation	Biological Process	1	P28906
7	GO:0007409	axonogenesis	Biological Process	2	P48061,P02649
7	GO:0014809	regulation of skeletal muscle contraction by regulation of release of sequestered calcium ion	Biological Process	1	P31415
7	GO:0071285	cellular response to lithium ion	Biological Process	1	P15090
7	GO:0071347	cellular response to interleukin-1	Biological Process	2	P02675,P02679
7	GO:0071354	cellular response to interleukin-6	Biological Process	1	P02679
7	GO:0071356	cellular response to tumor necrosis factor	Biological Process	1	P15090
7	GO:1990869	cellular response to chemokine	Biological Process	1	P48061
7	GO:1904646	cellular response to amyloid-beta	Biological Process	1	P16671
7	GO:0071221	cellular response to bacterial lipopeptide	Biological Process	1	P16671
7	GO:0090674	endothelial cell-matrix adhesion via fibronectin	Biological Process	1	P39900
7	GO:0007268	chemical synaptic transmission	Biological Process	1	P02649
7	GO:0006942	regulation of striated muscle contraction	Biological Process	1	P31415
7	GO:0097746	regulation of blood vessel diameter	Biological Process	4	P02649,P02675,P02671,P02679
7	GO:0050909	sensory perception of taste	Biological Process	1	P16671
7	GO:0043534	blood vessel endothelial cell migration	Biological Process	1	P02649
7	GO:0090504	epiboly	Biological Process	1	P39900
7	GO:0072223	metanephric glomerular mesangium development	Biological Process	1	P28906
7	GO:0007519	skeletal muscle tissue development	Biological Process	1	P31415
7	GO:0010875	positive regulation of cholesterol efflux	Biological Process	1	P02649
7	GO:1901341	positive regulation of store-operated calcium channel activity	Biological Process	1	P31415
7	GO:0090370	negative regulation of cholesterol efflux	Biological Process	1	P02649
7	GO:1904589	regulation of protein import	Biological Process	1	P16671
7	GO:0042306	regulation of protein import into nucleus	Biological Process	1	P16671
7	GO:1904749	regulation of protein localization to nucleolus	Biological Process	1	Q96D46
7	GO:0032374	regulation of cholesterol transport	Biological Process	1	P02649
7	GO:1902994	regulation of phospholipid efflux	Biological Process	1	P02649
7	GO:1904062	regulation of cation transmembrane transport	Biological Process	1	P31415
7	GO:0051924	regulation of calcium ion transport	Biological Process	2	P31415,P48061
7	GO:0046596	regulation of viral entry into host cell	Biological Process	1	P02743
7	GO:0006953	acute-phase response	Biological Process	3	P02743,P18428,P35542
7	GO:0070339	response to bacterial lipopeptide	Biological Process	1	P16671
7	GO:0071451	cellular response to superoxide	Biological Process	1	P16671
7	GO:0034504	protein localization to nucleus	Biological Process	3	P39900,P16671,Q96D46
7	GO:0015909	long-chain fatty acid transport	Biological Process	3	P16671,P15090,P02649
7	GO:0033700	phospholipid efflux	Biological Process	1	P02649
7	GO:0030301	cholesterol transport	Biological Process	2	P02649,P16671
7	GO:0035376	sterol import	Biological Process	1	P16671
7	GO:0034197	triglyceride transport	Biological Process	1	P16671
7	GO:0006898	receptor-mediated endocytosis	Biological Process	2	P16671,P02649
7	GO:0006909	phagocytosis	Biological Process	4	P16671,P18428,P04003,P0C0L4
7	GO:0030001	metal ion transport	Biological Process	3	P02794,P31415,P48061
7	GO:0072511	divalent inorganic cation transport	Biological Process	2	P31415,P48061
7	GO:0098655	cation transmembrane transport	Biological Process	1	P31415
7	GO:0015698	inorganic anion transport	Biological Process	1	Q8TED4
7	GO:0098656	anion transmembrane transport	Biological Process	1	Q8TED4
7	GO:0098660	inorganic ion transmembrane transport	Biological Process	2	P31415,Q8TED4
7	GO:0015701	bicarbonate transport	Biological Process	1	P22748
7	GO:0015760	glucose-6-phosphate transport	Biological Process	1	Q8TED4
7	GO:0046942	carboxylic acid transport	Biological Process	3	P15090,P02649,P16671
7	GO:0015712	hexose phosphate transport	Biological Process	1	Q8TED4
7	GO:0051937	catecholamine transport	Biological Process	1	P48061
7	GO:0050657	nucleic acid transport	Biological Process	1	Q96D46
7	GO:0051168	nuclear export	Biological Process	1	Q96D46
7	GO:0051170	import into nucleus	Biological Process	2	P39900,P16671
7	GO:0046718	viral entry into host cell	Biological Process	1	P02743
7	GO:0030260	entry into host cell	Biological Process	1	P02743
7	GO:0044868	modulation by host of viral molecular function	Biological Process	1	P02743
7	GO:0052405	negative regulation by host of symbiont molecular function	Biological Process	1	P02743
7	GO:0055080	cation homeostasis	Biological Process	5	P02649,P48061,P02794,P16671,P31415
7	GO:0055081	anion homeostasis	Biological Process	1	P02649
7	GO:0098771	inorganic ion homeostasis	Biological Process	5	P02649,P48061,P02794,P16671,P31415
7	GO:0055089	fatty acid homeostasis	Biological Process	1	P02649
7	GO:0055090	acylglycerol homeostasis	Biological Process	1	P02649
7	GO:0055092	sterol homeostasis	Biological Process	2	P15090,P02649
7	GO:1901019	regulation of calcium ion transmembrane transporter activity	Biological Process	1	P31415
7	GO:2001257	regulation of cation channel activity	Biological Process	1	P31415
7	GO:1903016	negative regulation of exo-alpha-sialidase activity	Biological Process	1	P02743
7	GO:0033673	negative regulation of kinase activity	Biological Process	2	P15090,P02649
7	GO:0052403	negative regulation by host of symbiont catalytic activity	Biological Process	1	P02743
7	GO:1905860	positive regulation of heparan sulfate proteoglycan binding	Biological Process	1	P02649
7	GO:0044866	modulation by host of viral exo-alpha-sialidase activity	Biological Process	1	P02743
7	GO:0045859	regulation of protein kinase activity	Biological Process	2	P15090,P02649
7	GO:0044867	modulation by host of viral catalytic activity	Biological Process	1	P02743
8	GO:0019433	triglyceride catabolic process	Biological Process	2	P15090,P02649
8	GO:0006469	negative regulation of protein kinase activity	Biological Process	2	P02649,P15090
8	GO:0050731	positive regulation of peptidyl-tyrosine phosphorylation	Biological Process	1	P16671
8	GO:0050730	regulation of peptidyl-tyrosine phosphorylation	Biological Process	1	P16671
8	GO:0018108	peptidyl-tyrosine phosphorylation	Biological Process	1	P16671
8	GO:0001523	retinoid metabolic process	Biological Process	2	Q9BPW9,P02649
8	GO:0034435	cholesterol esterification	Biological Process	1	P02649
8	GO:0018212	peptidyl-tyrosine modification	Biological Process	1	P16671
8	GO:0032446	protein modification by small protein conjugation	Biological Process	1	Q5T6F0
8	GO:0031639	plasminogen activation	Biological Process	3	P02675,P02671,P02679
8	GO:0002889	regulation of immunoglobulin mediated immune response	Biological Process	1	P04003
8	GO:0002890	negative regulation of immunoglobulin mediated immune response	Biological Process	1	P04003
8	GO:0002755	MyD88-dependent toll-like receptor signaling pathway	Biological Process	1	P16671
8	GO:0034142	toll-like receptor 4 signaling pathway	Biological Process	1	P18428
8	GO:0038124	toll-like receptor TLR6:TLR2 signaling pathway	Biological Process	1	P16671
8	GO:0032488	Cdc42 protein signal transduction	Biological Process	1	P02649
8	GO:0035023	regulation of Rho protein signal transduction	Biological Process	1	P02649
8	GO:2000352	negative regulation of endothelial cell apoptotic process	Biological Process	3	P02675,P02671,P02679
8	GO:2000669	negative regulation of dendritic cell apoptotic process	Biological Process	1	P48061
8	GO:2000351	regulation of endothelial cell apoptotic process	Biological Process	3	P02675,P02671,P02679
8	GO:2000668	regulation of dendritic cell apoptotic process	Biological Process	1	P48061
8	GO:0006874	cellular calcium ion homeostasis	Biological Process	4	P16671,P31415,P02649,P48061
8	GO:0046916	cellular transition metal ion homeostasis	Biological Process	1	P02794
8	GO:0072254	metanephric glomerular mesangial cell differentiation	Biological Process	1	P28906
8	GO:0071726	cellular response to diacyl bacterial lipopeptide	Biological Process	1	P16671
8	GO:0007271	synaptic transmission, cholinergic	Biological Process	1	P02649
8	GO:0097755	positive regulation of blood vessel diameter	Biological Process	1	P02649
8	GO:0097756	negative regulation of blood vessel diameter	Biological Process	3	P02675,P02671,P02679
8	GO:0010874	regulation of cholesterol efflux	Biological Process	1	P02649
8	GO:1903169	regulation of calcium ion transmembrane transport	Biological Process	1	P31415
8	GO:0090279	regulation of calcium ion import	Biological Process	1	P48061
8	GO:2001256	regulation of store-operated calcium entry	Biological Process	1	P31415
8	GO:0071724	response to diacyl bacterial lipopeptide	Biological Process	1	P16671
8	GO:1902570	protein localization to nucleolus	Biological Process	1	Q96D46
8	GO:0044539	long-chain fatty acid import	Biological Process	1	P16671
8	GO:0033344	cholesterol efflux	Biological Process	1	P02649
8	GO:0043691	reverse cholesterol transport	Biological Process	1	P02649
8	GO:0070508	cholesterol import	Biological Process	1	P16671
8	GO:0043277	apoptotic cell clearance	Biological Process	2	P0C0L4,P16671
8	GO:0000041	transition metal ion transport	Biological Process	1	P02794
8	GO:0070838	divalent metal ion transport	Biological Process	2	P31415,P48061
8	GO:0098662	inorganic cation transmembrane transport	Biological Process	1	P31415
8	GO:0006817	phosphate ion transport	Biological Process	1	Q8TED4
8	GO:0098661	inorganic anion transmembrane transport	Biological Process	1	Q8TED4
8	GO:0015718	monocarboxylic acid transport	Biological Process	3	P15090,P02649,P16671
8	GO:0055065	metal ion homeostasis	Biological Process	5	P02649,P48061,P02794,P16671,P31415
8	GO:0072507	divalent inorganic cation homeostasis	Biological Process	4	P02649,P48061,P16671,P31415
8	GO:0070328	triglyceride homeostasis	Biological Process	1	P02649
8	GO:0042632	cholesterol homeostasis	Biological Process	2	P15090,P02649
8	GO:1901339	regulation of store-operated calcium channel activity	Biological Process	1	P31415
8	GO:0044869	negative regulation by host of viral exo-alpha-sialidase activity	Biological Process	1	P02743
8	GO:0071900	regulation of protein serine/threonine kinase activity	Biological Process	1	P02649
8	GO:1902947	regulation of tau-protein kinase activity	Biological Process	1	P02649
9	GO:0071901	negative regulation of protein serine/threonine kinase activity	Biological Process	1	P02649
9	GO:0016567	protein ubiquitination	Biological Process	1	Q5T6F0
9	GO:0032489	regulation of Cdc42 protein signal transduction	Biological Process	1	P02649
9	GO:0051480	regulation of cytosolic calcium ion concentration	Biological Process	2	P16671,P31415
9	GO:0006879	cellular iron ion homeostasis	Biological Process	1	P02794
9	GO:0042311	vasodilation	Biological Process	1	P02649
9	GO:0042310	vasoconstriction	Biological Process	3	P02675,P02671,P02679
9	GO:0006826	iron ion transport	Biological Process	1	P02794
9	GO:0006816	calcium ion transport	Biological Process	2	P31415,P48061
9	GO:0070588	calcium ion transmembrane transport	Biological Process	1	P31415
9	GO:0035435	phosphate ion transmembrane transport	Biological Process	1	Q8TED4
9	GO:0055074	calcium ion homeostasis	Biological Process	4	P02649,P48061,P16671,P31415
9	GO:0055076	transition metal ion homeostasis	Biological Process	1	P02794
10	GO:0007204	positive regulation of cytosolic calcium ion concentration	Biological Process	2	P31415,P16671
10	GO:0002115	store-operated calcium entry	Biological Process	1	P31415
10	GO:0060401	cytosolic calcium ion transport	Biological Process	1	P31415
10	GO:0070296	sarcoplasmic reticulum calcium ion transport	Biological Process	1	P31415
10	GO:0070509	calcium ion import	Biological Process	1	P48061
10	GO:0055072	iron ion homeostasis	Biological Process	1	P02794

## Sheet: MF
Level	GO_ID	Term	Type	Seqs_Num	Sequences
1	GO:0003674	molecular_function	Molecular Function	32	P02743,P15090,P28906,P39900,Q9BXN1,P33764,P31415,P18428,P02649,P16671,P02745,P0C0L4,Q96B54,P04003,Q96D46,P02675,Q9NP78,Q9BPW9,P22748,P43155,P02794,P02671,P02679,P48061,P31513,Q04695,P30486,M0R2J8,Q9BXD5,P35542,P02746,Q8TED4
2	GO:0003824	catalytic activity	Molecular Function	8	Q9NP78,Q9BPW9,P22748,P43155,P39900,P02794,P31513,Q9BXD5
2	GO:0038024	cargo receptor activity	Molecular Function	1	P16671
2	GO:0005198	structural molecule activity	Molecular Function	5	Q04695,P02675,P02671,P02679,P02649
2	GO:0005215	transporter activity	Molecular Function	4	P15090,Q9NP78,P02649,Q8TED4
2	GO:0005488	binding	Molecular Function	29	P02743,P28906,P39900,Q9BXN1,P33764,P31415,P18428,P02649,P16671,P02745,P0C0L4,Q96B54,P04003,Q96D46,P02675,P02671,P02679,P48061,P30486,M0R2J8,P15090,P02794,Q9NP78,P22748,Q9BXD5,P35542,Q04695,P02746,P31513
2	GO:0016209	antioxidant activity	Molecular Function	1	P02649
2	GO:0098772	molecular function regulator	Molecular Function	4	P0C0L4,P48061,P35542,P02649
2	GO:0060089	molecular transducer activity	Molecular Function	2	Q04695,P16671
3	GO:0016491	oxidoreductase activity	Molecular Function	3	Q9BPW9,P02794,P31513
3	GO:0016740	transferase activity	Molecular Function	1	P43155
3	GO:0016787	hydrolase activity	Molecular Function	2	Q9NP78,P39900
3	GO:0016829	lyase activity	Molecular Function	2	P22748,Q9BXD5
3	GO:0016853	isomerase activity	Molecular Function	1	Q9BPW9
3	GO:0140096	catalytic activity, acting on a protein	Molecular Function	1	P39900
3	GO:0005044	scavenger receptor activity	Molecular Function	1	P16671
3	GO:0030228	lipoprotein particle receptor activity	Molecular Function	1	P16671
3	GO:0005200	structural constituent of cytoskeleton	Molecular Function	1	Q04695
3	GO:0005201	extracellular matrix structural constituent	Molecular Function	3	P02675,P02671,P02679
3	GO:0022857	transmembrane transporter activity	Molecular Function	2	Q9NP78,Q8TED4
3	GO:0005319	lipid transporter activity	Molecular Function	2	P15090,P02649
3	GO:0005515	protein binding	Molecular Function	20	P02743,P28906,P0C0L4,P02675,Q96D46,P02671,P02679,P02649,P18428,P48061,P16671,M0R2J8,P02794,Q9BXD5,P31415,P35542,Q04695,P02746,Q9NP78,P15090
3	GO:0003823	antigen binding	Molecular Function	1	P30486
3	GO:0030246	carbohydrate binding	Molecular Function	3	P02743,P28906,M0R2J8
3	GO:0008289	lipid binding	Molecular Function	4	P18428,P15090,P02649,P16671
3	GO:0008144	drug binding	Molecular Function	1	Q9NP78
3	GO:0033218	amide binding	Molecular Function	5	P02649,P16671,P02745,P30486,P18428
3	GO:0036094	small molecule binding	Molecular Function	4	P15090,Q9NP78,P02649,P31513
3	GO:0043167	ion binding	Molecular Function	15	P02743,Q9BXN1,P33764,P39900,P31415,P15090,P02671,P02679,Q96B54,P02794,Q9NP78,P02649,P22748,P28906,P31513
3	GO:0044877	protein-containing complex binding	Molecular Function	7	P48061,Q9BXN1,P39900,P02649,P16671,P02743,Q96D46
3	GO:0046790	virion binding	Molecular Function	1	P02743
3	GO:0048037	cofactor binding	Molecular Function	1	P31513
3	GO:0060090	molecular adaptor activity	Molecular Function	1	Q96D46
3	GO:0097159	organic cyclic compound binding	Molecular Function	7	P39900,Q96B54,P04003,Q96D46,Q9NP78,P02649,P31513
3	GO:0097367	carbohydrate derivative binding	Molecular Function	3	P18428,Q9NP78,P02649
3	GO:1901363	heterocyclic compound binding	Molecular Function	6	P39900,Q96B54,P04003,Q96D46,Q9NP78,P31513
3	GO:1901681	sulfur compound binding	Molecular Function	2	P02649,P28906
3	GO:0030234	enzyme regulator activity	Molecular Function	2	P0C0L4,P02649
3	GO:0030545	receptor regulator activity	Molecular Function	2	P48061,P35542
3	GO:0038023	signaling receptor activity	Molecular Function	2	Q04695,P16671
4	GO:0004497	monooxygenase activity	Molecular Function	1	P31513
4	GO:0016229	steroid dehydrogenase activity	Molecular Function	1	Q9BPW9
4	GO:0016614	oxidoreductase activity, acting on CH-OH group of donors	Molecular Function	1	Q9BPW9
4	GO:0016705	oxidoreductase activity, acting on paired donors, with incorporation or reduction of molecular oxygen	Molecular Function	1	P31513
4	GO:0016722	oxidoreductase activity, oxidizing metal ions	Molecular Function	1	P02794
4	GO:0016746	transferase activity, transferring acyl groups	Molecular Function	1	P43155
4	GO:0008233	peptidase activity	Molecular Function	1	P39900
4	GO:0016817	hydrolase activity, acting on acid anhydrides	Molecular Function	1	Q9NP78
4	GO:0016830	carbon-carbon lyase activity	Molecular Function	1	Q9BXD5
4	GO:0016835	carbon-oxygen lyase activity	Molecular Function	1	P22748
4	GO:0016854	racemase and epimerase activity	Molecular Function	1	Q9BPW9
4	GO:0005041	low-density lipoprotein particle receptor activity	Molecular Function	1	P16671
4	GO:0150025	oxidised low-density lipoprotein particle receptor activity	Molecular Function	1	P16671
4	GO:0015075	ion transmembrane transporter activity	Molecular Function	1	Q8TED4
4	GO:0042887	amide transmembrane transporter activity	Molecular Function	1	Q9NP78
4	GO:0015318	inorganic molecular entity transmembrane transporter activity	Molecular Function	1	Q8TED4
4	GO:0015605	organophosphate ester transmembrane transporter activity	Molecular Function	1	Q8TED4
4	GO:0022804	active transmembrane transporter activity	Molecular Function	2	Q9NP78,Q8TED4
4	GO:1901505	carbohydrate derivative transmembrane transporter activity	Molecular Function	1	Q8TED4
4	GO:0005324	long-chain fatty acid transporter activity	Molecular Function	1	P15090
4	GO:0015248	sterol transporter activity	Molecular Function	1	P02649
4	GO:0120013	intermembrane lipid transfer activity	Molecular Function	1	P02649
4	GO:0051082	unfolded protein binding	Molecular Function	1	P02743
4	GO:0008134	transcription factor binding	Molecular Function	1	P28906
4	GO:0001846	opsonin binding	Molecular Function	2	P0C0L4,P02743
4	GO:0001848	complement binding	Molecular Function	2	P0C0L4,P02743
4	GO:0051087	chaperone binding	Molecular Function	1	P02675
4	GO:0030674	protein binding, bridging	Molecular Function	1	Q96D46
4	GO:0005102	signaling receptor binding	Molecular Function	10	P48061,P16671,P35542,Q04695,P02649,P15090,P02675,P02671,P02679,P18428
4	GO:0050839	cell adhesion molecule binding	Molecular Function	2	P48061,P02679
4	GO:0019838	growth factor binding	Molecular Function	1	P16671
4	GO:0046983	protein dimerization activity	Molecular Function	4	P02679,P02649,P02746,Q9NP78
4	GO:0008092	cytoskeletal protein binding	Molecular Function	2	M0R2J8,P02649
4	GO:0042802	identical protein binding	Molecular Function	8	P02679,P02649,P02746,Q9NP78,P02743,P02794,Q9BXD5,P31415
4	GO:0019955	cytokine binding	Molecular Function	1	P16671
4	GO:0043394	proteoglycan binding	Molecular Function	1	P02649
4	GO:0042605	peptide antigen binding	Molecular Function	1	P30486
4	GO:0001530	lipopolysaccharide binding	Molecular Function	1	P18428
4	GO:0005496	steroid binding	Molecular Function	1	P02649
4	GO:0005504	fatty acid binding	Molecular Function	1	P15090
4	GO:0005543	phospholipid binding	Molecular Function	1	P02649
4	GO:0071723	lipopeptide binding	Molecular Function	1	P18428
4	GO:0005524	ATP binding	Molecular Function	1	Q9NP78
4	GO:0042277	peptide binding	Molecular Function	5	P02649,P16671,P02745,P30486,P18428
4	GO:0000166	nucleotide binding	Molecular Function	2	Q9NP78,P31513
4	GO:0043177	organic acid binding	Molecular Function	1	P15090
4	GO:0043178	alcohol binding	Molecular Function	1	P02649
4	GO:0043168	anion binding	Molecular Function	5	P15090,Q9NP78,P02649,P28906,P31513
4	GO:0043169	cation binding	Molecular Function	11	P02743,Q9BXN1,P33764,P39900,P31415,P02671,P02679,Q96B54,P02794,P22748,P02649
4	GO:0005178	integrin binding	Molecular Function	1	P48061
4	GO:0005518	collagen binding	Molecular Function	2	Q9BXN1,P39900
4	GO:0043021	ribonucleoprotein complex binding	Molecular Function	1	Q96D46
4	GO:0071814	protein-lipid complex binding	Molecular Function	3	P02649,P16671,P02743
4	GO:0050662	coenzyme binding	Molecular Function	1	P31513
4	GO:0003676	nucleic acid binding	Molecular Function	4	P39900,P04003,Q96D46,Q96B54
4	GO:1901265	nucleoside phosphate binding	Molecular Function	2	Q9NP78,P31513
4	GO:0005539	glycosaminoglycan binding	Molecular Function	1	P02649
4	GO:0032553	ribonucleotide binding	Molecular Function	1	Q9NP78
4	GO:0070891	lipoteichoic acid binding	Molecular Function	1	P18428
4	GO:0008201	heparin binding	Molecular Function	1	P02649
4	GO:0043199	sulfate binding	Molecular Function	1	P28906
4	GO:0043395	heparan sulfate proteoglycan binding	Molecular Function	1	P02649
4	GO:0004857	enzyme inhibitor activity	Molecular Function	1	P0C0L4
4	GO:0008047	enzyme activator activity	Molecular Function	1	P02649
4	GO:0061134	peptidase regulator activity	Molecular Function	1	P0C0L4
4	GO:0048018	receptor ligand activity	Molecular Function	2	P48061,P35542
4	GO:0004888	transmembrane signaling receptor activity	Molecular Function	1	Q04695
4	GO:0038187	pattern recognition receptor activity	Molecular Function	1	P16671
4	GO:0070053	thrombospondin receptor activity	Molecular Function	1	P16671
5	GO:0016709	oxidoreductase activity, acting on paired donors, with incorporation or reduction of molecular oxygen, NAD(P)H as one donor, and incorporation of one atom of oxygen	Molecular Function	1	P31513
5	GO:0033764	steroid dehydrogenase activity, acting on the CH-OH group of donors, NAD or NADP as acceptor	Molecular Function	1	Q9BPW9
5	GO:0016616	oxidoreductase activity, acting on the CH-OH group of donors, NAD or NADP as acceptor	Molecular Function	1	Q9BPW9
5	GO:0016724	oxidoreductase activity, oxidizing metal ions, oxygen as acceptor	Molecular Function	1	P02794
5	GO:0016747	transferase activity, transferring acyl groups other than amino-acyl groups	Molecular Function	1	P43155
5	GO:0070011	peptidase activity, acting on L-amino acid peptides	Molecular Function	1	P39900
5	GO:0016818	hydrolase activity, acting on acid anhydrides, in phosphorus-containing anhydrides	Molecular Function	1	Q9NP78
5	GO:0016833	oxo-acid-lyase activity	Molecular Function	1	Q9BXD5
5	GO:0016836	hydro-lyase activity	Molecular Function	1	P22748
5	GO:0008509	anion transmembrane transporter activity	Molecular Function	1	Q8TED4
5	GO:0099516	ion antiporter activity	Molecular Function	1	Q8TED4
5	GO:0033220	amide-transporting ATPase activity	Molecular Function	1	Q9NP78
5	GO:1904680	peptide transmembrane transporter activity	Molecular Function	1	Q9NP78
5	GO:0015103	inorganic anion transmembrane transporter activity	Molecular Function	1	Q8TED4
5	GO:0015119	hexose phosphate transmembrane transporter activity	Molecular Function	1	Q8TED4
5	GO:0015291	secondary active transmembrane transporter activity	Molecular Function	1	Q8TED4
5	GO:0015399	primary active transmembrane transporter activity	Molecular Function	1	Q9NP78
5	GO:0017127	cholesterol transporter activity	Molecular Function	1	P02649
5	GO:0120015	intermembrane sterol transfer activity	Molecular Function	1	P02649
5	GO:0001849	complement component C1q binding	Molecular Function	2	P0C0L4,P02743
5	GO:0001664	G protein-coupled receptor binding	Molecular Function	1	P48061
5	GO:0005126	cytokine receptor binding	Molecular Function	1	P48061
5	GO:0035325	Toll-like receptor binding	Molecular Function	1	P16671
5	GO:0042287	MHC protein binding	Molecular Function	1	Q04695
5	GO:0051427	hormone receptor binding	Molecular Function	1	P15090
5	GO:0070325	lipoprotein particle receptor binding	Molecular Function	1	P02649
5	GO:0050431	transforming growth factor beta binding	Molecular Function	1	P16671
5	GO:0042803	protein homodimerization activity	Molecular Function	4	P02679,P02649,P02746,Q9NP78
5	GO:0015631	tubulin binding	Molecular Function	1	M0R2J8
5	GO:0048156	tau protein binding	Molecular Function	1	P02649
5	GO:0032934	sterol binding	Molecular Function	1	P02649
5	GO:0036041	long-chain fatty acid binding	Molecular Function	1	P15090
5	GO:0001540	amyloid-beta binding	Molecular Function	3	P02649,P16671,P02745
5	GO:0017076	purine nucleotide binding	Molecular Function	1	Q9NP78
5	GO:0050660	flavin adenine dinucleotide binding	Molecular Function	1	P31513
5	GO:0050661	NADP binding	Molecular Function	1	P31513
5	GO:0031406	carboxylic acid binding	Molecular Function	1	P15090
5	GO:0015485	cholesterol binding	Molecular Function	1	P02649
5	GO:0035639	purine ribonucleoside triphosphate binding	Molecular Function	1	Q9NP78
5	GO:0046872	metal ion binding	Molecular Function	11	P02743,Q9BXN1,P33764,P39900,P31415,P02794,P22748,P02649,P02671,P02679,Q96B54
5	GO:0043023	ribosomal large subunit binding	Molecular Function	1	Q96D46
5	GO:0071813	lipoprotein particle binding	Molecular Function	3	P16671,P02743,P02649
5	GO:0001067	regulatory region nucleic acid binding	Molecular Function	1	P39900
5	GO:0003677	DNA binding	Molecular Function	1	P39900
5	GO:0003723	RNA binding	Molecular Function	2	P04003,Q96D46
5	GO:0032555	purine ribonucleotide binding	Molecular Function	1	Q9NP78
5	GO:0030414	peptidase inhibitor activity	Molecular Function	1	P0C0L4
5	GO:0060228	phosphatidylcholine-sterol O-acyltransferase activator activity	Molecular Function	1	P02649
5	GO:0061135	endopeptidase regulator activity	Molecular Function	1	P0C0L4
5	GO:0005125	cytokine activity	Molecular Function	1	P48061
5	GO:0008083	growth factor activity	Molecular Function	1	P48061
5	GO:0042056	chemoattractant activity	Molecular Function	1	P35542
5	GO:0032395	MHC class II receptor activity	Molecular Function	1	Q04695
5	GO:0008329	signaling pattern recognition receptor activity	Molecular Function	1	P16671
6	GO:0004499	N,N-dimethylaniline monooxygenase activity	Molecular Function	1	P31513
6	GO:0034899	trimethylamine monooxygenase activity	Molecular Function	1	P31513
6	GO:0047023	androsterone dehydrogenase activity	Molecular Function	1	Q9BPW9
6	GO:0047035	testosterone dehydrogenase (NAD+) activity	Molecular Function	1	Q9BPW9
6	GO:0047044	androstan-3-alpha,17-beta-diol dehydrogenase activity	Molecular Function	1	Q9BPW9
6	GO:0004022	alcohol dehydrogenase (NAD) activity	Molecular Function	1	Q9BPW9
6	GO:0004745	retinol dehydrogenase activity	Molecular Function	1	Q9BPW9
6	GO:0004322	ferroxidase activity	Molecular Function	1	P02794
6	GO:0008374	O-acyltransferase activity	Molecular Function	1	P43155
6	GO:0016407	acetyltransferase activity	Molecular Function	1	P43155
6	GO:0004175	endopeptidase activity	Molecular Function	1	P39900
6	GO:0008237	metallopeptidase activity	Molecular Function	1	P39900
6	GO:0016462	pyrophosphatase activity	Molecular Function	1	Q9NP78
6	GO:0008747	N-acetylneuraminate lyase activity	Molecular Function	1	Q9BXD5
6	GO:0004089	carbonate dehydratase activity	Molecular Function	1	P22748
6	GO:0015301	anion:anion antiporter activity	Molecular Function	1	Q8TED4
6	GO:0015440	peptide-transporting ATPase activity	Molecular Function	1	Q9NP78
6	GO:0015114	phosphate ion transmembrane transporter activity	Molecular Function	1	Q8TED4
6	GO:0015526	hexose-phosphate:inorganic phosphate antiporter activity	Molecular Function	1	Q8TED4
6	GO:0015297	antiporter activity	Molecular Function	1	Q8TED4
6	GO:0015405	P-P-bond-hydrolysis-driven transmembrane transporter activity	Molecular Function	1	Q9NP78
6	GO:0120020	intermembrane cholesterol transfer activity	Molecular Function	1	P02649
6	GO:0042379	chemokine receptor binding	Molecular Function	1	P48061
6	GO:0042289	MHC class II protein binding	Molecular Function	1	Q04695
6	GO:0070326	very-low-density lipoprotein particle receptor binding	Molecular Function	1	P02649
6	GO:0050750	low-density lipoprotein particle receptor binding	Molecular Function	1	P02649
6	GO:0008017	microtubule binding	Molecular Function	1	M0R2J8
6	GO:0030554	adenyl nucleotide binding	Molecular Function	1	Q9NP78
6	GO:0033293	monocarboxylic acid binding	Molecular Function	1	P15090
6	GO:0005509	calcium ion binding	Molecular Function	5	P02743,Q9BXN1,P33764,P39900,P31415
6	GO:0046911	metal chelating activity	Molecular Function	1	P02649
6	GO:0046914	transition metal ion binding	Molecular Function	4	P02794,P22748,P33764,P39900
6	GO:0008035	high-density lipoprotein particle binding	Molecular Function	1	P16671
6	GO:0030169	low-density lipoprotein particle binding	Molecular Function	2	P02743,P16671
6	GO:0044212	transcription regulatory region DNA binding	Molecular Function	1	P39900
6	GO:0043565	sequence-specific DNA binding	Molecular Function	1	P39900
6	GO:0032559	adenyl ribonucleotide binding	Molecular Function	1	Q9NP78
6	GO:0004866	endopeptidase inhibitor activity	Molecular Function	1	P0C0L4
6	GO:0008009	chemokine activity	Molecular Function	1	P48061
6	GO:0070892	lipoteichoic acid receptor activity	Molecular Function	1	P16671
7	GO:0016406	carnitine O-acyltransferase activity	Molecular Function	1	P43155
7	GO:0016413	O-acetyltransferase activity	Molecular Function	1	P43155
7	GO:0004222	metalloendopeptidase activity	Molecular Function	1	P39900
7	GO:0017111	nucleoside-triphosphatase activity	Molecular Function	1	Q9NP78
7	GO:0015315	organophosphate:inorganic phosphate antiporter activity	Molecular Function	1	Q8TED4
7	GO:0061513	glucose 6-phosphate:inorganic phosphate antiporter activity	Molecular Function	1	Q8TED4
7	GO:0042626	ATPase activity, coupled to transmembrane movement of substances	Molecular Function	1	Q9NP78
7	GO:0045236	CXCR chemokine receptor binding	Molecular Function	1	P48061
7	GO:0005506	iron ion binding	Molecular Function	1	P02794
7	GO:0008270	zinc ion binding	Molecular Function	3	P22748,P33764,P39900
7	GO:0001047	core promoter binding	Molecular Function	1	P39900
8	GO:0004092	carnitine O-acetyltransferase activity	Molecular Function	1	P43155
8	GO:0016887	ATPase activity	Molecular Function	1	Q9NP78
8	GO:0008198	ferrous iron binding	Molecular Function	1	P02794
8	GO:0008199	ferric iron binding	Molecular Function	1	P02794
9	GO:0042623	ATPase activity, coupled	Molecular Function	1	Q9NP78
10	GO:0043492	ATPase activity, coupled to movement of substances	Molecular Function	1	Q9NP78

## Sheet: CC
Level	GO_ID	Term	Type	Seqs_Num	Sequences
1	GO:0005575	cellular_component	Cellular Component	35	P02649,P22748,P16671,P18428,Q96D46,P02675,P02671,P0C0L4,P02679,P0DOX8,P02743,P02794,P04003,P02746,P02747,P02745,P35542,P48061,P39900,P30486,P28906,P31513,Q9BPW9,Q8TED4,Q9BXN1,M0R2J8,Q04695,P31415,P43155,Q9NP78,P17152,P15090,P33764,Q9BXD5,Q5T6F0
2	GO:0016020	membrane	Cellular Component	21	P02675,P02671,P0C0L4,P02679,P0DOX8,P02649,P30486,P04003,P22748,P16671,P28906,P31513,Q9BPW9,Q8TED4,P31415,Q9NP78,P43155,P17152,P48061,P18428,Q96D46
2	GO:0005576	extracellular region	Cellular Component	23	P02649,P02675,P02671,P02679,P02746,P02745,P0C0L4,P02743,P04003,P16671,P02747,P18428,P35542,P39900,Q9BXN1,P28906,P48061,P02794,P15090,P22748,Q04695,Q8TED4,P0DOX8
2	GO:0005623	cell	Cellular Component	33	P02675,P02671,P0C0L4,P02679,P0DOX8,P02649,P30486,P04003,P22748,P16671,P28906,Q04695,Q9NP78,P43155,P17152,P31415,P02794,P15090,Q9BXD5,P33764,P02743,Q96D46,P48061,P39900,M0R2J8,Q5T6F0,P31513,Q9BPW9,Q8TED4,P18428,P02746,P02747,P02745
2	GO:0030054	cell junction	Cellular Component	1	P0C0L4
2	GO:0031974	membrane-enclosed lumen	Cellular Component	10	P02649,P31415,P02671,P0C0L4,P02679,P02794,P43155,P02675,Q96D46,P33764
2	GO:0032991	protein-containing complex	Cellular Component	14	P02746,P02747,P02745,P02675,P02671,P02679,P0DOX8,P16671,P02649,P02794,P28906,P30486,P35542,Q5T6F0
2	GO:0043226	organelle	Cellular Component	28	P31513,Q9NP78,P02675,P02671,P02649,P43155,P17152,P31415,P02743,P02794,P15090,Q96D46,P48061,P39900,P30486,P22748,P16671,P0C0L4,P02679,Q04695,P18428,P35542,Q8TED4,P33764,M0R2J8,P28906,Q9BPW9,Q5T6F0
2	GO:0044421	extracellular region part	Cellular Component	22	P02675,P02671,P02679,P02746,P02745,P0C0L4,P02743,P02649,P04003,P16671,P02747,P18428,P35542,P39900,Q9BXN1,P28906,P48061,P02794,P15090,P22748,Q04695,Q8TED4
2	GO:0044422	organelle part	Cellular Component	21	P31415,P22748,P16671,P43155,P30486,P17152,P02649,P02671,P0C0L4,P02679,P02794,Q96D46,P33764,Q04695,Q5T6F0,M0R2J8,P31513,Q9BPW9,Q8TED4,Q9NP78,P02675
2	GO:0044425	membrane part	Cellular Component	14	P31513,Q9BPW9,Q8TED4,P31415,Q9NP78,P02675,P02671,P02679,P16671,P28906,P48061,P17152,P30486,P22748
2	GO:0044456	synapse part	Cellular Component	4	P02649,P02746,P02747,P02745
2	GO:0044464	cell part	Cellular Component	33	P02675,P02671,P0C0L4,P02679,P0DOX8,P02649,P30486,P04003,P22748,P16671,P28906,P18428,M0R2J8,Q04695,P02746,P02747,P02745,P02794,P15090,Q96D46,P48061,P39900,Q5T6F0,P31415,P43155,P17152,P02743,P33764,P31513,Q9NP78,Q9BXD5,Q9BPW9,Q8TED4
2	GO:0045202	synapse	Cellular Component	6	P02649,P02746,P02747,P02745,P02675,P0C0L4
2	GO:0099080	supramolecular complex	Cellular Component	3	Q04695,M0R2J8,P31415
3	GO:0005886	plasma membrane	Cellular Component	14	P31415,P30486,P16671,P28906,P17152,P02675,P02671,P02679,P48061,P22748,P0C0L4,P0DOX8,P02649,P04003
3	GO:0005789	endoplasmic reticulum membrane	Cellular Component	6	P31415,Q9NP78,Q9BPW9,Q8TED4,P30486,P31513
3	GO:0031090	organelle membrane	Cellular Component	8	P43155,P30486,P22748,P16671,P31415,Q9NP78,P02649,P17152
3	GO:0042175	nuclear outer membrane-endoplasmic reticulum membrane network	Cellular Component	6	P31513,Q9BPW9,Q8TED4,P31415,Q9NP78,P30486
3	GO:0098589	membrane region	Cellular Component	1	P16671
3	GO:0098590	plasma membrane region	Cellular Component	3	P28906,P22748,P16671
3	GO:0098805	whole membrane	Cellular Component	5	P22748,P16671,P30486,P02649,Q9NP78
3	GO:0043083	synaptic cleft	Cellular Component	1	P02649
3	GO:0043233	organelle lumen	Cellular Component	10	P31415,P02671,P0C0L4,P02679,P02649,P02794,P43155,P02675,Q96D46,P33764
3	GO:0005581	collagen trimer	Cellular Component	3	P02746,P02747,P02745
3	GO:0005577	fibrinogen complex	Cellular Component	3	P02675,P02671,P02679
3	GO:0005602	complement component C1 complex	Cellular Component	2	P02746,P02745
3	GO:0019814	immunoglobulin complex	Cellular Component	1	P0DOX8
3	GO:0032994	protein-lipid complex	Cellular Component	2	P02649,P35542
3	GO:0043235	receptor complex	Cellular Component	1	P16671
3	GO:0070288	ferritin complex	Cellular Component	1	P02794
3	GO:0098796	membrane protein complex	Cellular Component	2	P28906,P30486
3	GO:1902494	catalytic complex	Cellular Component	1	Q5T6F0
3	GO:0043227	membrane-bounded organelle	Cellular Component	26	P31513,Q9NP78,P43155,P17152,P31415,P02743,P02794,P15090,P02649,Q96D46,P48061,P39900,P02675,P30486,P22748,P16671,P02671,P28906,P0C0L4,P02679,Q04695,P18428,P35542,Q8TED4,P33764,Q9BPW9
3	GO:0043228	non-membrane-bounded organelle	Cellular Component	7	Q96D46,P33764,P15090,M0R2J8,Q04695,P31415,Q5T6F0
3	GO:0043229	intracellular organelle	Cellular Component	26	P31513,Q9NP78,P43155,P17152,P31415,P02743,P02794,P15090,P02649,Q96D46,P48061,P39900,P02675,P30486,P22748,P16671,P33764,P28906,M0R2J8,Q04695,P02671,P02679,P0C0L4,Q9BPW9,Q8TED4,Q5T6F0
3	GO:0043230	extracellular organelle	Cellular Component	14	P02675,P02671,P02649,P0C0L4,P02679,P02743,P02794,P15090,P22748,Q04695,P18428,P35542,P48061,Q8TED4
3	GO:0005615	extracellular space	Cellular Component	20	P02675,P02671,P02679,P02746,P02745,P0C0L4,P02743,P02794,P15090,P02649,P22748,Q04695,P18428,P35542,P48061,Q8TED4,P04003,P02747,P16671,P39900
3	GO:0031012	extracellular matrix	Cellular Component	11	P02675,P02671,P02679,P02743,P02649,P02746,Q9BXN1,P02747,P02745,P48061,P39900
3	GO:0034358	plasma lipoprotein particle	Cellular Component	2	P02649,P35542
3	GO:0045171	intercellular bridge	Cellular Component	1	P28906
3	GO:0072562	blood microparticle	Cellular Component	9	P02675,P02671,P0C0L4,P02679,P02743,P02649,P04003,P02746,P02747
3	GO:0031300	intrinsic component of organelle membrane	Cellular Component	1	P17152
3	GO:0044446	intracellular organelle part	Cellular Component	21	Q96D46,P33764,P31415,P30486,P02671,P0C0L4,P02679,P02649,P31513,Q9BPW9,Q8TED4,P02794,Q9NP78,P43155,Q5T6F0,M0R2J8,P22748,P16671,Q04695,P02675,P17152
3	GO:0044449	contractile fiber part	Cellular Component	1	P31415
3	GO:0031224	intrinsic component of membrane	Cellular Component	9	P31513,Q9NP78,P16671,P28906,P17152,Q9BPW9,Q8TED4,P30486,P22748
3	GO:0044455	mitochondrial membrane part	Cellular Component	1	P17152
3	GO:0044459	plasma membrane part	Cellular Component	10	P02675,P02671,P02679,P16671,P28906,P48061,P31415,P17152,P22748,P30486
3	GO:0098552	side of membrane	Cellular Component	8	P02675,P02671,P02679,P16671,P28906,P48061,P30486,P22748
3	GO:0098794	postsynapse	Cellular Component	3	P02746,P02747,P02745
3	GO:0005622	intracellular	Cellular Component	27	P30486,Q04695,P28906,Q9NP78,P43155,P17152,P31415,P02794,P15090,Q9BXD5,P33764,P02743,P02649,Q96D46,P48061,P39900,M0R2J8,Q5T6F0,P02675,P02671,P0C0L4,P02679,P31513,Q9BPW9,Q8TED4,P22748,P16671
3	GO:0009986	cell surface	Cellular Component	9	P02675,P02671,P02679,P16671,P28906,P48061,P22748,P30486,P18428
3	GO:0012505	endomembrane system	Cellular Component	15	P02675,P02649,P30486,P43155,P31415,P22748,P16671,P02671,P02679,P31513,Q9BPW9,Q8TED4,P02794,P0C0L4,Q9NP78
3	GO:0030496	midbody	Cellular Component	1	M0R2J8
3	GO:0031975	envelope	Cellular Component	2	P43155,P17152
3	GO:0042995	cell projection	Cellular Component	4	P0C0L4,P02649,P22748,P16671
3	GO:0044297	cell body	Cellular Component	2	P0C0L4,P02649
3	GO:0044424	intracellular part	Cellular Component	27	P02794,P15090,P02649,P28906,Q96D46,P48061,P39900,M0R2J8,Q5T6F0,P43155,P31513,Q9NP78,P17152,P31415,Q04695,Q9BXD5,P33764,P02675,P30486,P22748,P16671,P02671,P0C0L4,P02679,P02743,Q9BPW9,Q8TED4
3	GO:0044463	cell projection part	Cellular Component	4	P0C0L4,P02649,P22748,P16671
3	GO:0045177	apical part of cell	Cellular Component	3	P22748,P16671,P28906
3	GO:0045178	basal part of cell	Cellular Component	1	P28906
3	GO:0071944	cell periphery	Cellular Component	15	P02675,P02671,P0C0L4,P02679,P0DOX8,P02649,P30486,P04003,P22748,P16671,P28906,P31415,P17152,P48061,Q04695
3	GO:0090543	Flemming body	Cellular Component	1	M0R2J8
3	GO:0097458	neuron part	Cellular Component	2	P0C0L4,P02649
3	GO:0098862	cluster of actin-based cell projections	Cellular Component	2	P22748,P16671
3	GO:0098978	glutamatergic synapse	Cellular Component	1	P02649
3	GO:0099081	supramolecular polymer	Cellular Component	3	Q04695,M0R2J8,P31415
4	GO:0042383	sarcolemma	Cellular Component	1	P31415
4	GO:0031227	intrinsic component of endoplasmic reticulum membrane	Cellular Component	4	Q9NP78,Q9BPW9,Q8TED4,P30486
4	GO:0033017	sarcoplasmic reticulum membrane	Cellular Component	1	P31415
4	GO:0098553	lumenal side of endoplasmic reticulum membrane	Cellular Component	1	P30486
4	GO:0012506	vesicle membrane	Cellular Component	4	P22748,P16671,P30486,P02649
4	GO:0019866	organelle inner membrane	Cellular Component	2	P43155,P17152
4	GO:0031966	mitochondrial membrane	Cellular Component	2	P43155,P17152
4	GO:0098588	bounding membrane of organelle	Cellular Component	6	P30486,P22748,P16671,P31415,P02649,Q9NP78
4	GO:0098857	membrane microdomain	Cellular Component	1	P16671
4	GO:0009925	basal plasma membrane	Cellular Component	1	P28906
4	GO:0016323	basolateral plasma membrane	Cellular Component	1	P28906
4	GO:0016324	apical plasma membrane	Cellular Component	3	P22748,P16671,P28906
4	GO:0031253	cell projection membrane	Cellular Component	2	P22748,P16671
4	GO:0005774	vacuolar membrane	Cellular Component	1	Q9NP78
4	GO:0030658	transport vesicle membrane	Cellular Component	2	P30486,P22748
4	GO:0030667	secretory granule membrane	Cellular Component	2	P16671,P22748
4	GO:0010008	endosome membrane	Cellular Component	1	P30486
4	GO:0030660	Golgi-associated vesicle membrane	Cellular Component	1	P30486
4	GO:0030662	coated vesicle membrane	Cellular Component	2	P30486,P02649
4	GO:0030666	endocytic vesicle membrane	Cellular Component	3	P02649,P30486,P16671
4	GO:0031983	vesicle lumen	Cellular Component	4	P02649,P02675,P02671,P02679
4	GO:0070013	intracellular organelle lumen	Cellular Component	10	P31415,P02671,P0C0L4,P02679,P02649,P02794,P43155,P02675,Q96D46,P33764
4	GO:1990777	lipoprotein particle	Cellular Component	2	P02649,P35542
4	GO:0008043	intracellular ferritin complex	Cellular Component	1	P02794
4	GO:0046930	pore complex	Cellular Component	1	P28906
4	GO:0098797	plasma membrane protein complex	Cellular Component	1	P30486
4	GO:1990234	transferase complex	Cellular Component	1	Q5T6F0
4	GO:0043231	intracellular membrane-bounded organelle	Cellular Component	23	P43155,P17152,P31415,P02743,P02794,P15090,P02649,Q96D46,P48061,P39900,P02675,P30486,P22748,P16671,P28906,Q9NP78,P33764,P02671,P0C0L4,P02679,P31513,Q9BPW9,Q8TED4
4	GO:0031967	organelle envelope	Cellular Component	2	P43155,P17152
4	GO:0031982	vesicle	Cellular Component	16	P02675,P02671,P02649,P0C0L4,P02679,P02743,P02794,P15090,P22748,Q04695,P18428,P35542,P48061,Q8TED4,P16671,P30486
4	GO:0031984	organelle subcompartment	Cellular Component	7	P22748,P31415,P30486,P31513,Q9BPW9,Q8TED4,Q9NP78
4	GO:0043232	intracellular non-membrane-bounded organelle	Cellular Component	7	Q96D46,P33764,P15090,M0R2J8,Q04695,P31415,Q5T6F0
4	GO:0097708	intracellular vesicle	Cellular Component	8	P02649,P16671,P02675,P02671,P02679,P30486,P22748,P02794
4	GO:1903561	extracellular vesicle	Cellular Component	14	P02675,P02671,P0C0L4,P02679,P02743,P02794,P15090,P02649,P22748,Q04695,P18428,P35542,P48061,Q8TED4
4	GO:0070062	extracellular exosome	Cellular Component	14	P02675,P02671,P0C0L4,P02679,P02743,P02794,P15090,P02649,P22748,Q04695,P18428,P35542,P48061,Q8TED4
4	GO:0062023	collagen-containing extracellular matrix	Cellular Component	10	P02675,P02671,P02679,P02743,P02649,P02746,Q9BXN1,P02747,P02745,P48061
4	GO:0034362	low-density lipoprotein particle	Cellular Component	1	P02649
4	GO:0034364	high-density lipoprotein particle	Cellular Component	2	P02649,P35542
4	GO:0034385	triglyceride-rich plasma lipoprotein particle	Cellular Component	1	P02649
4	GO:0042627	chylomicron	Cellular Component	1	P02649
4	GO:0031301	integral component of organelle membrane	Cellular Component	1	P17152
4	GO:0098573	intrinsic component of mitochondrial membrane	Cellular Component	1	P17152
4	GO:0044428	nuclear part	Cellular Component	2	Q96D46,P33764
4	GO:0044429	mitochondrial part	Cellular Component	3	P31415,P43155,P17152
4	GO:0044430	cytoskeletal part	Cellular Component	3	Q5T6F0,M0R2J8,Q04695
4	GO:0044431	Golgi apparatus part	Cellular Component	2	P30486,P22748
4	GO:0044432	endoplasmic reticulum part	Cellular Component	10	P02671,P0C0L4,P02679,P02649,P31513,Q9BPW9,Q8TED4,P31415,Q9NP78,P30486
4	GO:0044433	cytoplasmic vesicle part	Cellular Component	8	P02794,P22748,P16671,P30486,P02649,P02675,P02671,P02679
4	GO:0044437	vacuolar part	Cellular Component	1	Q9NP78
4	GO:0044438	microbody part	Cellular Component	1	P43155
4	GO:0030017	sarcomere	Cellular Component	1	P31415
4	GO:0030018	Z disc	Cellular Component	1	P31415
4	GO:0031674	I band	Cellular Component	1	P31415
4	GO:0016021	integral component of membrane	Cellular Component	8	P16671,P28906,P17152,Q9NP78,Q9BPW9,Q8TED4,P30486,P31513
4	GO:0031225	anchored component of membrane	Cellular Component	1	P22748
4	GO:0031226	intrinsic component of plasma membrane	Cellular Component	4	P16671,P28906,P17152,P22748
4	GO:0009897	external side of plasma membrane	Cellular Component	7	P22748,P02675,P02671,P02679,P16671,P28906,P48061
4	GO:0030315	T-tubule	Cellular Component	1	P31415
4	GO:0005768	endosome	Cellular Component	2	P02649,P30486
4	GO:0005783	endoplasmic reticulum	Cellular Component	13	P31415,P22748,P02671,P0C0L4,P02679,P02649,P31513,Q9BPW9,Q8TED4,Q9NP78,P30486,P02675,P43155
4	GO:0005794	Golgi apparatus	Cellular Component	5	P30486,P22748,P02649,P16671,P31415
4	GO:0030133	transport vesicle	Cellular Component	2	P22748,P30486
4	GO:0030141	secretory granule	Cellular Component	6	P22748,P02675,P02671,P02679,P16671,P02794
4	GO:0120025	plasma membrane bounded cell projection	Cellular Component	4	P0C0L4,P02649,P22748,P16671
4	GO:0043025	neuronal cell body	Cellular Component	2	P0C0L4,P02649
4	GO:0000151	ubiquitin ligase complex	Cellular Component	1	Q5T6F0
4	GO:0005737	cytoplasm	Cellular Component	26	P02675,P31415,P30486,P28906,Q9NP78,P43155,P17152,P02794,P15090,Q04695,Q9BXD5,P33764,P02649,P02671,P0C0L4,P02679,P31513,Q9BPW9,Q8TED4,P22748,P16671,Q96D46,P48061,P39900,M0R2J8,Q5T6F0
4	GO:0044444	cytoplasmic part	Cellular Component	21	P43155,P17152,P31415,P02794,P15090,Q04695,Q9BXD5,P33764,P02675,P02649,P30486,P22748,P16671,P28906,P02671,P0C0L4,P02679,P31513,Q9BPW9,Q8TED4,Q9NP78
4	GO:0120038	plasma membrane bounded cell projection part	Cellular Component	4	P0C0L4,P02649,P22748,P16671
4	GO:0005938	cell cortex	Cellular Component	1	P02675
4	GO:0043005	neuron projection	Cellular Component	2	P0C0L4,P02649
4	GO:0036477	somatodendritic compartment	Cellular Component	2	P0C0L4,P02649
4	GO:0005903	brush border	Cellular Component	2	P22748,P16671
4	GO:0099512	supramolecular fiber	Cellular Component	3	Q04695,M0R2J8,P31415
5	GO:0030176	integral component of endoplasmic reticulum membrane	Cellular Component	4	P30486,Q9NP78,Q9BPW9,Q8TED4
5	GO:0071556	integral component of lumenal side of endoplasmic reticulum membrane	Cellular Component	1	P30486
5	GO:0030659	cytoplasmic vesicle membrane	Cellular Component	4	P22748,P16671,P30486,P02649
5	GO:0005743	mitochondrial inner membrane	Cellular Component	2	P17152,P43155
5	GO:0000139	Golgi membrane	Cellular Component	1	P30486
5	GO:0045121	membrane raft	Cellular Component	1	P16671
5	GO:0031526	brush border membrane	Cellular Component	2	P22748,P16671
5	GO:0098852	lytic vacuole membrane	Cellular Component	1	Q9NP78
5	GO:0012507	ER to Golgi transport vesicle membrane	Cellular Component	1	P30486
5	GO:0031092	platelet alpha granule membrane	Cellular Component	1	P16671
5	GO:0035579	specific granule membrane	Cellular Component	1	P16671
5	GO:0031901	early endosome membrane	Cellular Component	1	P30486
5	GO:0055038	recycling endosome membrane	Cellular Component	1	P30486
5	GO:0030665	clathrin-coated vesicle membrane	Cellular Component	1	P02649
5	GO:0030669	clathrin-coated endocytic vesicle membrane	Cellular Component	1	P02649
5	GO:0030670	phagocytic vesicle membrane	Cellular Component	1	P30486
5	GO:0060205	cytoplasmic vesicle lumen	Cellular Component	4	P02649,P02675,P02671,P02679
5	GO:0005759	mitochondrial matrix	Cellular Component	1	P31415
5	GO:0005788	endoplasmic reticulum lumen	Cellular Component	5	P31415,P02671,P0C0L4,P02679,P02649
5	GO:0031907	microbody lumen	Cellular Component	1	P43155
5	GO:0031981	nuclear lumen	Cellular Component	2	Q96D46,P33764
5	GO:1904724	tertiary granule lumen	Cellular Component	1	P02794
5	GO:1904813	ficolin-1-rich granule lumen	Cellular Component	1	P02794
5	GO:0036053	glomerular endothelium fenestra	Cellular Component	1	P28906
5	GO:0042611	MHC protein complex	Cellular Component	1	P30486
5	GO:0005739	mitochondrion	Cellular Component	3	P43155,P31415,P17152
5	GO:0005773	vacuole	Cellular Component	3	P28906,Q9NP78,P02794
5	GO:0005634	nucleus	Cellular Component	8	Q96D46,P33764,P02743,P02794,P15090,P02649,P48061,P39900
5	GO:0005793	endoplasmic reticulum-Golgi intermediate compartment	Cellular Component	1	P22748
5	GO:0042579	microbody	Cellular Component	1	P43155
5	GO:0005740	mitochondrial envelope	Cellular Component	2	P43155,P17152
5	GO:0098791	Golgi subcompartment	Cellular Component	2	P30486,P22748
5	GO:0098827	endoplasmic reticulum subcompartment	Cellular Component	6	P31513,Q9BPW9,Q8TED4,P31415,Q9NP78,P30486
5	GO:0043292	contractile fiber	Cellular Component	1	P31415
5	GO:0005730	nucleolus	Cellular Component	2	Q96D46,P33764
5	GO:0005811	lipid droplet	Cellular Component	1	P15090
5	GO:0005819	spindle	Cellular Component	1	M0R2J8
5	GO:0005856	cytoskeleton	Cellular Component	3	Q04695,M0R2J8,Q5T6F0
5	GO:0031410	cytoplasmic vesicle	Cellular Component	8	P02649,P16671,P02675,P02671,P02679,P30486,P22748,P02794
5	GO:0034365	discoidal high-density lipoprotein particle	Cellular Component	1	P02649
5	GO:0034361	very-low-density lipoprotein particle	Cellular Component	1	P02649
5	GO:0034363	intermediate-density lipoprotein particle	Cellular Component	1	P02649
5	GO:0032592	integral component of mitochondrial membrane	Cellular Component	1	P17152
5	GO:0031304	intrinsic component of mitochondrial inner membrane	Cellular Component	1	P17152
5	GO:0005654	nucleoplasm	Cellular Component	1	Q96D46
5	GO:0005815	microtubule organizing center	Cellular Component	1	Q5T6F0
5	GO:0099513	polymeric cytoskeletal fiber	Cellular Component	2	Q04695,M0R2J8
5	GO:0044440	endosomal part	Cellular Component	1	P30486
5	GO:0044439	peroxisomal part	Cellular Component	1	P43155
5	GO:0005887	integral component of plasma membrane	Cellular Component	3	P16671,P28906,P17152
5	GO:0046658	anchored component of plasma membrane	Cellular Component	1	P22748
5	GO:0031233	intrinsic component of external side of plasma membrane	Cellular Component	1	P22748
5	GO:0005769	early endosome	Cellular Component	2	P30486,P02649
5	GO:0055037	recycling endosome	Cellular Component	1	P30486
5	GO:0005790	smooth endoplasmic reticulum	Cellular Component	1	P31415
5	GO:0005791	rough endoplasmic reticulum	Cellular Component	1	P22748
5	GO:0016529	sarcoplasmic reticulum	Cellular Component	1	P31415
5	GO:0031091	platelet alpha granule	Cellular Component	4	P16671,P02675,P02671,P02679
5	GO:0034774	secretory granule lumen	Cellular Component	3	P02675,P02671,P02679
5	GO:0042581	specific granule	Cellular Component	1	P16671
5	GO:0070820	tertiary granule	Cellular Component	1	P02794
5	GO:0101002	ficolin-1-rich granule	Cellular Component	1	P02794
5	GO:0031461	cullin-RING ubiquitin ligase complex	Cellular Component	1	Q5T6F0
5	GO:0016528	sarcoplasm	Cellular Component	1	P31415
5	GO:0099568	cytoplasmic region	Cellular Component	1	P02675
5	GO:0005829	cytosol	Cellular Component	6	P02794,P15090,Q04695,Q9BXD5,P33764,P43155
5	GO:0048471	perinuclear region of cytoplasm	Cellular Component	2	P22748,P28906
5	GO:0030425	dendrite	Cellular Component	2	P0C0L4,P02649
5	GO:0030424	axon	Cellular Component	1	P0C0L4
5	GO:0097447	dendritic tree	Cellular Component	2	P0C0L4,P02649
6	GO:0005765	lysosomal membrane	Cellular Component	1	Q9NP78
6	GO:0071682	endocytic vesicle lumen	Cellular Component	1	P02649
6	GO:0033018	sarcoplasmic reticulum lumen	Cellular Component	1	P31415
6	GO:0005782	peroxisomal matrix	Cellular Component	1	P43155
6	GO:0042612	MHC class I protein complex	Cellular Component	1	P30486
6	GO:0000323	lytic vacuole	Cellular Component	3	P28906,Q9NP78,P02794
6	GO:0005776	autophagosome	Cellular Component	1	P02794
6	GO:0005777	peroxisome	Cellular Component	1	P43155
6	GO:0005802	trans-Golgi network	Cellular Component	1	P22748
6	GO:0014802	terminal cisterna	Cellular Component	1	P31415
6	GO:0030016	myofibril	Cellular Component	1	P31415
6	GO:0072686	mitotic spindle	Cellular Component	1	M0R2J8
6	GO:0015630	microtubule cytoskeleton	Cellular Component	2	M0R2J8,Q5T6F0
6	GO:0045111	intermediate filament cytoskeleton	Cellular Component	1	Q04695
6	GO:0005798	Golgi-associated vesicle	Cellular Component	1	P30486
6	GO:0030139	endocytic vesicle	Cellular Component	3	P16671,P02649,P30486
6	GO:0030135	coated vesicle	Cellular Component	2	P30486,P02649
6	GO:0099503	secretory vesicle	Cellular Component	6	P02675,P02671,P02679,P22748,P16671,P02794
6	GO:0031305	integral component of mitochondrial inner membrane	Cellular Component	1	P17152
6	GO:0005813	centrosome	Cellular Component	1	Q5T6F0
6	GO:0005882	intermediate filament	Cellular Component	1	Q04695
6	GO:0005874	microtubule	Cellular Component	1	M0R2J8
6	GO:0031362	anchored component of external side of plasma membrane	Cellular Component	1	P22748
6	GO:0031093	platelet alpha granule lumen	Cellular Component	3	P02675,P02671,P02679
6	GO:0080008	Cul4-RING E3 ubiquitin ligase complex	Cellular Component	1	Q5T6F0
7	GO:0014804	terminal cisterna lumen	Cellular Component	1	P31415
7	GO:0005764	lysosome	Cellular Component	3	Q9NP78,P02794,P28906
7	GO:0044754	autolysosome	Cellular Component	1	P02794
7	GO:0030134	COPII-coated ER to Golgi transport vesicle	Cellular Component	1	P30486
7	GO:0045334	clathrin-coated endocytic vesicle	Cellular Component	1	P02649
7	GO:0045335	phagocytic vesicle	Cellular Component	2	P30486,P16671
7	GO:0030136	clathrin-coated vesicle	Cellular Component	1	P02649
8	GO:0005767	secondary lysosome	Cellular Component	1	P02794

## Sheet: Enrichment
GO_ID	Term	Category	Test	Ref	TestAll	RefAll	Test_per	Ref_per	Over_Under	TestSeqs	RefSeqs	P value	FDR	richFactor
GO:0032101	regulation of response to external stimulus	P	16	281	36	4343	0.444444	0.0647018	over	P02743,P02649,P16671,P28906,P0C0L4,P04003,P02746,P02747,P02745,P02675,P02671,P02679,P48061,P39900,P15090,P18428	P01024,P30273,Q06187,P31994,P13747,P01023,P05155,P13671,P13987,P42224,P29590,Q9ULZ3,O95786,Q86WV6,Q8IXQ6,Q96ST3,Q7Z434,P03952,Q4KMQ2,P09211,P02743,Q9NR48,Q9BZS1,P14902,O94813,P25786,P07203,P13760,P28070,P60033,Q9BQE4,P18509,Q99497,P04196,P43405,P00734,P02649,P07204,P29474,P08567,P27361,Q15046,Q99969,P07996,Q6UXB2,Q16539,P21730,P01031,P30046,P14174,Q9H239,O95747,Q9H4A3,O14672,P49354,P50579,P30419,…	1.3991e-10	3.33265e-07	0.0569395
GO:0072376	protein activation cascade	P	9	95	36	4343	0.25	0.0218743	over	P0C0L4,P02746,P02747,P02745,P02743,P04003,P02671,P02675,P02679	P04264,O75636,P11226,P01023,P05155,P01024,P13671,P13987,P42785,P03952,P01857,P01834,P01859,P01860,P0C0L5,P0C0L4,P0DOY2,P01861,P10909,P00751,P08603,P02746,P01619,A0A0C4DH25,P10643,P01780,A0A075B6P5,P01768,Q03591,P00736,P02747,P01825,P07358,P09871,P07357,P01782,P06681,P02745,P01742,P01624,P00746,Q9H4X1,P01700,P01714,P01701,P01766,P06312,P01594,P01709,P01706,P01717,P02748,P01031,P07360,Q9BXR6,P01876…	4.52607e-08	5.39054e-05	0.0947368
GO:0072562	blood microparticle	C	9	110	36	4343	0.25	0.0253281	over	P02675,P02671,P0C0L4,P02679,P02743,P02649,P04003,P02746,P02747	P08758,P17813,P02768,P68871,P60709,P63261,P02042,P69905,P68133,P01857,P01024,P02787,P01023,P01834,A5A3E0,P02751,P02675,P0DMV9,P06396,P07737,P01859,P26038,P00738,P11142,P02647,P01860,P0C0L5,P02671,P0C0L4,P0DOY2,P01876,P63104,P02679,P02790,P01008,P01011,P34931,P01861,P02730,P00739,P04264,O00299,P69892,P02743,P02774,P02763,P00488,P10909,P27105,P00450,P01871,P00751,P04004,P54652,P08603,Q14624,P17066,…	1.64199e-07	0.000103188	0.0818182
GO:0031347	regulation of defense response	P	14	337	36	4343	0.388889	0.0775961	over	P02675,P02671,P02679,P16671,P18428,P02743,P0C0L4,P04003,P02746,P02747,P02745,P02649,P39900,P15090	P01024,P30273,Q06187,P31994,P13747,P01023,P05155,P13671,P13987,P12956,P78527,P13010,P23246,P41218,Q15233,Q9ULZ3,P09429,Q16666,P43243,Q86WV6,Q8WXF1,Q96PK6,Q96ST3,Q7Z434,O94992,Q06323,Q9UL46,O14818,P25786,O43242,P60900,P62195,P35998,P17980,Q13200,P55036,P62191,P40306,Q9UNM6,P25789,P28066,O00231,Q99460,P43686,Q16401,P62333,P25788,P63208,Q13177,Q15008,P28070,P15941,P49720,P01111,P01116,P28065,O00233,…	1.73279e-07	0.000103188	0.041543
GO:0061041	regulation of wound healing	P	7	57	36	4343	0.194444	0.0131246	over	P02649,P16671,P28906,P02675,P02671,P02679,P02743	Q4KMQ2,P04196,P30273,P43405,P00734,P02649,P07204,P29474,P08567,Q03135,Q9BQB6,P32119,P02749,P16671,P07996,Q9Y6X5,Q08495,P08758,P04004,P01042,P28906,P19075,P10646,P07355,P02675,P02671,P02679,P04264,P05155,P00747,P08697,P03952,P07225,P00750,Q96IY4,O14495,P02743,P58107,Q6YHK3,P46108,O14936,P17302,P09038,P04083,Q15746,P07948,P21926,Q05655,Q13976,P18054,O75122,Q7Z460,P42345,Q15109,P35579,P01008,Q13247	2.85767e-07	0.000136139	0.122807
GO:1903034	regulation of response to wounding	P	7	62	36	4343	0.194444	0.0142758	over	P02649,P16671,P28906,P02675,P02671,P02679,P02743	Q4KMQ2,P04196,P30273,P43405,P00734,P02649,P07204,P29474,P08567,Q03135,Q9BQB6,P32119,P02749,P16671,P07996,Q9Y6X5,Q08495,P08758,P04004,P01042,P28906,P19075,P10646,P07355,P02675,P02671,P02679,P04264,P05155,P00747,P08697,P03952,P07225,P00750,Q96IY4,O14495,Q9Y6E0,Q02750,P10586,P28799,Q07954,Q13247,P02743,P58107,Q6YHK3,P46108,O14936,P17302,P09038,P04083,Q15746,P07948,P21926,Q05655,Q13976,P18054,O75122,…	5.16109e-07	0.000167389	0.112903
GO:1903035	negative regulation of response to wounding	P	6	39	36	4343	0.166667	0.00897997	over	P02649,P28906,P02675,P02671,P02679,P02743	P00734,P02649,P07204,P29474,P08758,P04004,P01042,P02749,P28906,P19075,P10646,P07355,P02675,P02671,P02679,P04264,P05155,P04196,P00747,P08697,P03952,P07225,P00750,Q96IY4,P07996,P02743,P58107,Q6YHK3,P46108,O14936,P17302,P09038,P21926,Q05655,Q13976,P18054,O75122,Q7Z460,Q15109	5.62178e-07	0.000167389	0.153846
GO:0061045	negative regulation of wound healing	P	6	39	36	4343	0.166667	0.00897997	over	P02649,P28906,P02675,P02671,P02679,P02743	P00734,P02649,P07204,P29474,P08758,P04004,P01042,P02749,P28906,P19075,P10646,P07355,P02675,P02671,P02679,P04264,P05155,P04196,P00747,P08697,P03952,P07225,P00750,Q96IY4,P07996,P21926,Q05655,Q13976,P18054,O75122,Q7Z460,Q15109,P02743,P58107,Q6YHK3,P46108,O14936,P17302,P09038	5.62178e-07	0.000167389	0.153846
GO:0030193	regulation of blood coagulation	P	6	41	36	4343	0.166667	0.00944048	over	P02649,P16671,P28906,P02675,P02671,P02679	Q4KMQ2,P04196,P30273,P43405,P00734,P02649,P07204,P29474,P08567,P32119,P02749,P16671,P07996,Q9Y6X5,Q08495,P08758,P04004,P01042,P28906,P19075,P10646,P07355,P02675,P02671,P02679,P04264,P05155,P00747,P08697,P03952,P07225,P00750,Q96IY4,P07948,P21926,Q05655,Q13976,P18054,P01008,Q03135,Q9BQB6	7.65584e-07	0.000202625	0.146341
GO:1900046	regulation of hemostasis	P	6	42	36	4343	0.166667	0.00967073	over	P02649,P16671,P28906,P02675,P02671,P02679	Q4KMQ2,P04196,P30273,P43405,P00734,P02649,P07204,P29474,P08567,Q03135,Q9BQB6,P32119,P02749,P16671,P07996,Q9Y6X5,Q08495,P08758,P04004,P01042,P28906,P19075,P10646,P07355,P02675,P02671,P02679,P04264,P05155,P00747,P08697,P03952,P07225,P00750,Q96IY4,P07948,P21926,Q05655,Q13976,P18054,P49747,P01008	8.87872e-07	0.000203605	0.142857
GO:0006959	humoral immune response	P	9	136	36	4343	0.25	0.0313148	over	P0C0L4,P02746,P02747,P02745,P02743,P04003,P02675,P02671,P48061	P04264,O75636,P11226,P01023,P05155,P01024,P13671,P13987,P60033,Q9TQE0,P13760,P01920,P13761,P08246,P31994,P29350,P02790,P08575,P02788,P10909,P06702,P05109,P61626,Q8TDL5,P08311,P59665,P80188,P20160,P12724,Q96PD5,P81605,P24158,P49913,P14555,P01857,P01834,P01859,P01860,P0C0L5,P0C0L4,P0DOY2,P01861,P00751,P08603,P02746,P01619,A0A0C4DH25,P10643,P01780,A0A075B6P5,P01768,Q03591,P00736,P02747,P01825,P07358…	1.02004e-06	0.000203605	0.0661765
GO:0050818	regulation of coagulation	P	6	43	36	4343	0.166667	0.00990099	over	P02649,P16671,P28906,P02675,P02671,P02679	Q4KMQ2,Q9UNN8,P04196,P30273,P43405,P00734,P02649,P07204,P29474,P08567,Q03135,Q9BQB6,P32119,P02749,P16671,P07996,Q9Y6X5,Q08495,P08758,P04004,P01042,P28906,P19075,P10646,P07355,P02675,P02671,P02679,P04264,P05155,P00747,P08697,P03952,P07225,P00750,Q96IY4,P49768,P07948,P21926,Q05655,Q13976,P18054,P01008	1.02572e-06	0.000203605	0.139535
GO:0031012	extracellular matrix	C	11	227	36	4343	0.305556	0.052268	over	P02675,P02671,P02679,P02743,P02649,P02746,Q9BXN1,P02747,P02745,P48061,P39900	P12111,P12109,P07355,P12110,P01009,P01023,P14618,P07339,A6NMZ7,P02751,P09382,P02675,P08758,P21980,P98160,P51884,P02647,O15230,P14625,P04083,P11047,P21810,P55268,P02671,P35555,P08133,P02679,P02790,P01008,P01011,Q05707,P08123,P09525,P07585,Q99715,P04264,P27797,P51888,P22105,P02743,P07602,Q15063,Q16787,P02763,P04080,P00488,P10909,P04275,O00468,P50895,Q16363,P23142,P08572,P35237,P04004,P06702,P02452,…	1.17729e-06	0.00020999	0.0484581
GO:0002526	acute inflammatory response	P	8	102	36	4343	0.222222	0.0234861	over	P02743,P18428,P35542,P0C0L4,P04003,P02746,P02747,P02745	P01024,P30273,Q06187,P31994,P13747,P01023,P05155,P13671,P13987,P42785,P01008,P05362,P08246,P03952,Q4KMQ2,P09211,P02743,Q9NR48,Q9BQE4,P18509,Q99497,P01009,P02751,P00738,P01011,P02763,Q14624,P19652,P00734,P02765,P40763,P08697,Q9BQE5,Q86VB7,P00966,P18428,P35542,O15162,P0DJI8,P11226,P01857,P01834,P01859,P01860,P0C0L5,P0C0L4,P0DOY2,P01861,P10909,P00751,P04004,P08603,P60033,P02748,Q07021,P04003,P02746,…	1.2342e-06	0.00020999	0.0784314
GO:0050776	regulation of immune response	P	15	465	36	4343	0.416667	0.107069	over	P02675,P02671,P02679,P16671,P18428,P0C0L4,P02746,P02747,P02745,P02743,P04003,P02649,P39900,P30486,P28906	P01024,P30273,Q06187,P31994,P13747,P04264,O75636,P11226,P01023,P05155,Q15109,P08575,P16298,P30461,P01892,O15400,Q9NUQ9,P30511,P61769,P13671,P13987,P12956,P78527,P13010,P23246,P41218,Q15233,Q9ULZ3,P09429,Q16666,P43243,Q86WV6,Q8WXF1,Q96PK6,Q96ST3,Q7Z434,O94992,Q06323,Q9UL46,O14818,P25786,O43242,P60900,P62195,P35998,P17980,Q13200,P55036,P62191,P40306,Q9UNM6,P25789,P28066,O00231,Q99460,P43686,Q16401,…	1.47596e-06	0.000234383	0.0322581
GO:0045087	innate immune response	P	14	415	36	4343	0.388889	0.0955561	over	P02675,P02671,P02679,P16671,P18428,P02649,P30486,P39900,P0C0L4,P02743,P04003,P02746,P02747,P02745	P04264,O75636,P11226,P01023,P05155,P12956,P78527,P13010,P23246,P41218,Q15233,Q9ULZ3,P09429,Q16666,P43243,Q86WV6,Q8WXF1,Q96PK6,Q96ST3,Q7Z434,O94992,Q06323,Q9UL46,O14818,P25786,O43242,P60900,P62195,P35998,P17980,Q13200,P55036,P62191,P40306,Q9UNM6,P25789,P28066,O00231,Q99460,P43686,Q16401,P62333,P25788,P63208,Q13177,Q15008,P28070,P15941,P49720,P01111,P01116,P28065,O00233,P28072,P20618,Q99436,P17612,…	2.26021e-06	0.00032731	0.0337349
GO:0006952	defense response	P	17	625	36	4343	0.472222	0.14391	over	P02745,P02675,P02671,P02679,P16671,P18428,P02743,P35542,P0C0L4,P04003,P02746,P02747,P02649,P39900,P15090,P30486,P48061	P21796,Q9Y277,Q04637,P51608,P27487,P06730,Q96IG2,P18509,P10909,Q15109,P43490,P37840,P05107,P55008,P20160,P02745,P11215,P21730,P01024,P30273,Q06187,P31994,P13747,P04264,O75636,P11226,P01023,P05155,P13671,P13987,Q09472,P11678,P12956,P78527,P13010,P23246,P41218,Q15233,Q9ULZ3,P09429,Q16666,P43243,Q86WV6,Q8WXF1,Q96PK6,Q96ST3,Q7Z434,O94992,Q06323,Q9UL46,O14818,P25786,O43242,P60900,P62195,P35998,P17980,…	2.33597e-06	0.00032731	0.0272
GO:0030195	negative regulation of blood coagulation	P	5	29	36	4343	0.138889	0.00667741	over	P02649,P02675,P02671,P02679,P28906	P00734,P02649,P07204,P29474,P07355,P02675,P02671,P02679,P04264,P05155,P04196,P00747,P08697,P03952,P07225,P00750,Q96IY4,P02749,P07996,P21926,Q05655,Q13976,P18054,P08758,P04004,P01042,P28906,P19075,P10646	3.01956e-06	0.000386441	0.172414
GO:0080134	regulation of response to stress	P	16	563	36	4343	0.444444	0.129634	over	P02675,P02671,P02679,P16671,P18428,P02743,P02649,P28906,P0C0L4,P04003,P02746,P02747,P02745,P39900,P15090,P48061	P01024,P30273,Q06187,P31994,P13747,P01023,P05155,P13671,P13987,P12956,P78527,P13010,P23246,P41218,Q15233,Q9ULZ3,P09429,Q16666,P43243,Q86WV6,Q8WXF1,Q96PK6,Q96ST3,Q7Z434,O94992,Q06323,Q9UL46,O14818,P25786,O43242,P60900,P62195,P35998,P17980,Q13200,P55036,P62191,P40306,Q9UNM6,P25789,P28066,O00231,Q99460,P43686,Q16401,P62333,P25788,P63208,Q13177,Q15008,P28070,P15941,P49720,P01111,P01116,P28065,O00233,…	3.08244e-06	0.000386441	0.0284192
GO:0050819	negative regulation of coagulation	P	5	30	36	4343	0.138889	0.00690767	over	P02649,P28906,P02675,P02671,P02679	P00734,P02649,P07204,P29474,P08758,P04004,P01042,P02749,P28906,P19075,P10646,P07355,P02675,P02671,P02679,P04264,P05155,P04196,P00747,P08697,P03952,P07225,P00750,Q96IY4,P07996,P21926,Q05655,Q13976,P18054,Q9UNN8	3.60188e-06	0.000408556	0.166667
GO:1900047	negative regulation of hemostasis	P	5	30	36	4343	0.138889	0.00690767	over	P02649,P28906,P02675,P02671,P02679	P00734,P02649,P07204,P29474,P08758,P04004,P01042,P02749,P28906,P19075,P10646,P07355,P02675,P02671,P02679,P04264,P05155,P04196,P00747,P08697,P03952,P07225,P00750,Q96IY4,P07996,P21926,Q05655,Q13976,P18054,P49747	3.60188e-06	0.000408556	0.166667
GO:0050727	regulation of inflammatory response	P	9	162	36	4343	0.25	0.0373014	over	P02743,P0C0L4,P04003,P02746,P02747,P02745,P02649,P15090,P18428	P01024,P30273,Q06187,P31994,P13747,P01023,P05155,P13671,P13987,P03952,P09211,P02743,Q9NR48,Q9BZS1,P14902,P25786,P07203,P13760,P28070,P60033,Q9BQE4,P18509,Q99497,P01857,P01834,P01859,P01860,P0C0L5,P0C0L4,P0DOY2,P01861,P10909,P00751,P04004,P08603,P00734,P02748,Q07021,P04003,P02746,P01031,P01619,A0A0C4DH25,P08174,P10643,P01780,A0A075B6P5,P01768,P05156,Q03591,P00736,P02747,P01825,P07358,P09871,O43866…	4.4337e-06	0.000479307	0.0555556
GO:0062023	collagen-containing extracellular matrix	C	10	212	36	4343	0.277778	0.0488142	over	P02675,P02671,P02679,P02743,P02649,P02746,Q9BXN1,P02747,P02745,P48061	P07355,P02751,P98160,O15230,P11047,P55268,P35555,Q16787,O00468,Q16363,P23142,P04004,P14543,P07942,Q15582,Q9H8L6,Q14112,P24821,P39060,P02462,P36955,Q13753,Q9UQE7,Q14118,P35625,Q6PCB0,P23229,Q03001,O00339,P24043,P48509,Q6UXI9,P03950,P09486,P20908,O14936,Q01955,P53420,Q96RW7,Q96RT1,Q12959,P25391,Q8IVL5,P02458,O95967,Q7Z7G0,Q8IVL1,Q13751,Q99715,Q05707,P39059,P08572,P27658,P51884,P08123,P02452,P02461,…	5.17202e-06	0.000479307	0.0471698
GO:0098883	synapse pruning	P	3	5	36	4343	0.0833333	0.00115128	over	P02745,P02746,P02747	P01024,P02745,P11215,P02746,P02747	5.17384e-06	0.000479307	0.6
GO:2000352	negative regulation of endothelial cell apoptotic process	P	3	5	36	4343	0.0833333	0.00115128	over	P02675,P02671,P02679	P02675,P02671,P02679,P05362,Q13164	5.17384e-06	0.000479307	0.6
GO:0006954	inflammatory response	P	11	264	36	4343	0.305556	0.0607875	over	P02745,P18428,P16671,P02743,P35542,P0C0L4,P04003,P02746,P02747,P02649,P15090	P10909,Q15109,P43490,P37840,P05107,P55008,P20160,P02745,P11215,P21730,P01024,P30273,Q06187,P31994,P13747,P01023,P05155,P13671,P13987,P18428,P09601,Q07954,P28799,P49768,O95760,P42785,Q70J99,Q9TQE0,P13760,P09429,P13761,P26583,P01008,P05362,P08246,P23526,P06702,P05109,Q9NQC3,Q9BX67,P00738,P00739,P02652,O14684,P16671,P14902,P32119,P09917,P03952,Q4KMQ2,P07996,P49913,P17302,O00161,P07948,P43405,P09211,…	5.23173e-06	0.000479307	0.0416667
GO:0002682	regulation of immune system process	P	16	595	36	4343	0.444444	0.137002	over	P02675,P02671,P02679,P16671,P18428,P0C0L4,P02746,P02747,P02745,P02743,P04003,P02649,P39900,P30486,P28906,P48061	P01024,P30273,Q06187,P31994,P13747,P04264,O75636,P11226,P01023,P05155,Q15109,P08575,P16298,P30461,P01892,O15400,Q9NUQ9,P30511,P61769,P13671,P13987,P12956,P78527,P13010,P23246,P41218,Q15233,Q9ULZ3,P09429,Q16666,P43243,Q86WV6,Q8WXF1,Q96PK6,Q96ST3,Q7Z434,O94992,Q06323,Q9UL46,O14818,P25786,O43242,P60900,P62195,P35998,P17980,Q13200,P55036,P62191,P40306,Q9UNM6,P25789,P28066,O00231,Q99460,P43686,Q16401,…	6.45467e-06	0.000569445	0.0268908
GO:0006958	complement activation, classical pathway	P	6	62	36	4343	0.166667	0.0142758	over	P04003,P0C0L4,P02743,P02746,P02747,P02745	P04003,P01857,P01024,P01834,P01859,P01860,P0C0L5,P0C0L4,P0DOY2,P01876,P01861,P02743,P10909,P01871,P05155,P02748,Q07021,P02746,P01031,P01619,A0A0C4DH25,P08174,P10643,P13671,P01780,A0A075B6P5,P01768,P05156,P00736,P02747,P01825,P07358,A0A0B4J1X5,P09871,P07357,P01782,P06681,P02745,P01742,P01624,P07360,P01700,A0A0C4DH34,A0A0C4DH31,P01714,P01701,P01766,A0A0B4J1Y9,P06312,P01594,P15529,P01709,A0A0B4J1V0,…	9.23445e-06	0.000785587	0.0967742
GO:0002250	adaptive immune response	P	9	179	36	4343	0.25	0.0412157	over	P0C0L4,P02743,P04003,P02746,P02747,P02745,P02675,P02671,P0DOX8	P01024,P30273,Q06187,P31994,P13747,P04439,P09668,P00492,P53634,Q13630,P14222,P54851,Q15109,P08575,P16298,P30461,P01892,O15400,Q9NUQ9,P30511,P61769,P43246,P42345,P42226,P16150,P10809,P24390,Q12959,Q9TQE0,P13760,P01920,P13761,Q14314,P60033,B0I1T2,P36915,P78410,O00478,P15529,Q9BZS1,P05362,Q14699,Q70J99,Q00653,Q9NRW4,Q05315,P09326,P16050,Q9ULZ3,O95760,P09429,P29350,P02790,P01857,P01834,P01859,P01860,…	1.00873e-05	0.000828549	0.0502793
GO:0016485	protein processing	P	8	138	36	4343	0.222222	0.0317753	over	P0C0L4,P04003,P02746,P02747,P02745,P02675,P02671,P02679	P01023,P05155,P01024,P13671,P13987,P23141,P08473,P12821,P08311,Q9UBR2,P15088,P23946,Q07075,O75787,P03952,Q15005,P61009,Q8TCT9,Q9Y6A9,P67812,O75503,Q9BY50,Q99538,P22695,P07355,P06733,P05452,Q9HBL7,P08697,P07996,Q96IY4,Q9HCB6,O95816,P12931,Q9UMY4,Q92896,P04156,P42892,P17655,P09874,Q9Y4W6,P29466,O43464,P14091,Q16595,P01857,P01834,P01859,P01860,P0C0L5,P0C0L4,P0DOY2,P01861,P10909,P00751,P04004,P08603,…	1.20994e-05	0.000936462	0.057971
GO:2000257	regulation of protein activation cascade	P	6	65	36	4343	0.166667	0.0149666	over	P0C0L4,P04003,P02746,P02747,P02745,P02671	P01023,P05155,P01024,P13671,P13987,P01857,P01834,P01859,P01860,P0C0L5,P0C0L4,P0DOY2,P01861,P10909,P00751,P04004,P08603,P60033,P00734,P02748,Q07021,P04003,P02746,P01031,P01619,A0A0C4DH25,P08174,P10643,P01780,A0A075B6P5,P01768,P05156,Q03591,P00736,P02747,P01825,P07358,P09871,O43866,P07357,P01782,P06681,P02745,P01742,P01624,P07360,Q9BXR6,P01700,P01714,P07225,P01701,P01766,P15169,P06312,P21730,P01594…	1.21874e-05	0.000936462	0.0923077
GO:0009605	response to external stimulus	P	17	708	36	4343	0.472222	0.163021	over	P02649,P18428,P02743,P48061,P16671,P04003,P15090,P28906,P0C0L4,P02746,P02747,P02745,P02675,P02671,P02679,P39900,P35542	Q9HBL8,Q96SB3,Q9ULI4,P01024,P30273,Q06187,P31994,P13747,P01023,P05155,P05164,P46108,P03950,P08246,P49913,P51608,O60260,Q09472,P13671,P13987,P02649,Q9BZK7,Q8NEU8,Q96E52,P11678,P42224,P29590,Q9ULZ3,O95786,Q86WV6,Q8IXQ6,Q96ST3,Q7Z434,P18428,P61769,P09429,Q4KMQ2,P03952,P04083,P17931,P39019,P80511,P63000,P10721,P09211,P02743,Q9NR48,Q9BZS1,P14902,O94813,P25786,P07203,P13760,P28070,P60033,Q9BQE4,P18509,…	1.34237e-05	0.000999225	0.0240113
GO:0005577	fibrinogen complex	C	3	7	36	4343	0.0833333	0.00161179	over	P02675,P02671,P02679	P02751,P02675,P02671,P02679,P08697,P07996,Q14314	1.79026e-05	0.00129224	0.428571
GO:0002455	humoral immune response mediated by circulating immunoglobulin	P	6	71	36	4343	0.166667	0.0163481	over	P0C0L4,P02743,P04003,P02746,P02747,P02745	P29350,P31994,P02790,P08575,P01857,P01024,P01834,P01859,P01860,P0C0L5,P0C0L4,P0DOY2,P01876,P01861,P02743,P10909,P01871,P05155,P02748,Q07021,P04003,P02746,P01031,P01619,A0A0C4DH25,P08174,P10643,P13671,P01780,A0A075B6P5,P01768,P05156,P00736,P02747,P01825,P07358,A0A0B4J1X5,P09871,P07357,P01782,P06681,P02745,P01742,P01624,P07360,P01700,A0A0C4DH34,A0A0C4DH31,P01714,P01701,P01766,A0A0B4J1Y9,P06312,P015…	2.03879e-05	0.00142835	0.084507
GO:0050778	positive regulation of immune response	P	12	370	36	4343	0.333333	0.0851946	over	P02675,P02671,P02679,P16671,P18428,P0C0L4,P02746,P02747,P02745,P02743,P04003,P39900	P01024,P30273,Q06187,P13747,P04264,O75636,P11226,P01023,P05155,P30461,P01892,O15400,Q9NUQ9,P08575,P30511,P61769,P13671,P13987,P12956,P78527,P13010,P23246,P41218,Q15233,Q9ULZ3,P09429,Q16666,P43243,Q86WV6,Q8WXF1,Q96PK6,Q96ST3,Q7Z434,O94992,Q06323,Q9UL46,O14818,P25786,O43242,P60900,P62195,P35998,P17980,Q13200,P55036,P62191,P40306,Q9UNM6,P25789,P28066,O00231,Q99460,P43686,Q16401,P62333,P25788,P63208,…	2.32631e-05	0.00158322	0.0324324
GO:0002684	positive regulation of immune system process	P	13	437	36	4343	0.361111	0.100622	over	P02675,P02671,P02679,P16671,P18428,P0C0L4,P02746,P02747,P02745,P02743,P04003,P39900,P48061	P01024,P30273,Q06187,P13747,P04264,O75636,P11226,P01023,P05155,P30461,P01892,O15400,Q9NUQ9,P08575,P30511,P61769,P13671,P13987,P12956,P78527,P13010,P23246,P41218,Q15233,Q9ULZ3,P09429,Q16666,P43243,Q86WV6,Q8WXF1,Q96PK6,Q96ST3,Q7Z434,O94992,Q06323,Q9UL46,O14818,P25786,O43242,P60900,P62195,P35998,P17980,Q13200,P55036,P62191,P40306,Q9UNM6,P25789,P28066,O00231,Q99460,P43686,Q16401,P62333,P25788,P63208,…	2.39819e-05	0.0015868	0.0297483
GO:0002673	regulation of acute inflammatory response	P	6	75	36	4343	0.166667	0.0172692	over	P02743,P0C0L4,P04003,P02746,P02747,P02745	P01024,P30273,Q06187,P31994,P13747,P01023,P05155,P13671,P13987,P03952,P09211,P02743,Q9NR48,Q9BQE4,P18509,Q99497,P01857,P01834,P01859,P01860,P0C0L5,P0C0L4,P0DOY2,P01861,P10909,P00751,P04004,P08603,P60033,P00734,P02748,Q07021,P04003,P02746,P01031,P01619,A0A0C4DH25,P08174,P10643,P01780,A0A075B6P5,P01768,P05156,Q03591,P00736,P02747,P01825,P07358,P09871,O43866,P07357,P01782,P06681,P02745,P01742,P01624…	2.79876e-05	0.00169604	0.08
GO:0009897	external side of plasma membrane	C	7	112	36	4343	0.194444	0.0257886	over	P22748,P02675,P02671,P02679,P16671,P28906,P48061	P02787,P04083,P00747,P13987,P22748,P08571,P14207,P15328,P04156,P06731,P01857,P01834,P02675,P08758,P01859,P01860,P02671,P0DOY2,P01876,P02679,P07237,P01861,P27797,P17655,P50895,P05556,P01871,P16284,P05362,P56199,P13747,P43121,P25311,P04233,O75955,P00390,P12821,Q13740,P55290,P11279,P21926,P26006,Q14118,P16671,Q9TQE0,P08575,P01780,P01768,P02786,P13760,P33151,P05107,P06756,P23229,Q86VB7,P01825,P13761,…	2.82792e-05	0.00169604	0.0625
GO:0034116	positive regulation of heterotypic cell-cell adhesion	P	3	8	36	4343	0.0833333	0.00184204	over	P02675,P02671,P02679	P02675,P02671,P02679,Q15109,P16070,O75955,P40199,P16050	2.84809e-05	0.00169604	0.375
GO:0045907	positive regulation of vasoconstriction	P	3	8	36	4343	0.0833333	0.00184204	over	P02675,P02671,P02679	P61586,P02675,P02671,P02679,Q03135,P05362,P00533,P17302	2.84809e-05	0.00169604	0.375
GO:0002253	activation of immune response	P	11	323	36	4343	0.305556	0.0743726	over	P02675,P02671,P02679,P16671,P18428,P0C0L4,P02746,P02747,P02745,P02743,P04003	P04264,O75636,P11226,P01023,P05155,P01024,P13671,P13987,P12956,P78527,P13010,P23246,P41218,Q15233,Q9ULZ3,P09429,Q16666,P43243,Q86WV6,Q8WXF1,Q96PK6,Q96ST3,Q7Z434,O94992,Q06323,Q9UL46,O14818,P25786,O43242,P60900,P62195,P35998,P17980,Q13200,P55036,P62191,P40306,Q9UNM6,P25789,P28066,O00231,Q99460,P43686,Q16401,P62333,P25788,P63208,Q13177,Q15008,P28070,P15941,P49720,P01111,P01116,P28065,O00233,P28072,…	3.60105e-05	0.00209212	0.0340557
GO:0051604	protein maturation	P	8	166	36	4343	0.222222	0.0382224	over	P0C0L4,P04003,P02746,P02747,P02745,P02675,P02671,P02679	P01023,P05155,P01024,P13671,P13987,P23141,P08473,P12821,P08311,Q9UBR2,P15088,P23946,Q07075,O75787,P03952,Q15005,P61009,Q8TCT9,Q9Y6A9,P67812,O75503,Q9BY50,P41227,Q9BXJ9,Q9GZZ1,Q8IUX7,P25774,Q9Y4W6,Q5TDH0,P50579,Q5JRX3,O14672,P14384,P15169,Q92542,P42892,P42574,P49747,O15294,P49768,Q99538,P22695,O14561,P23434,P07355,P06733,P05452,Q9HBL7,P08697,P07996,Q96IY4,Q9HCB6,O95816,P12931,Q9UMY4,Q92896,P04156,…	4.66277e-05	0.00258562	0.0481928
GO:0006956	complement activation	P	6	82	36	4343	0.166667	0.018881	over	P0C0L4,P02743,P04003,P02746,P02747,P02745	P04264,O75636,P11226,P01023,P05155,P01024,P13671,P13987,P00751,P08603,P02748,P01031,P10643,P07358,P07357,P00746,P07360,Q9BXR6,P01857,P01834,P01859,P01860,P0C0L5,P0C0L4,P0DOY2,P01876,P01861,P02743,P10909,P01871,Q07021,P04003,P02746,P01619,A0A0C4DH25,P08174,P01780,A0A075B6P5,P01768,P05156,P00736,P02747,P01825,A0A0B4J1X5,P09871,P01782,P06681,P02745,P01742,P01624,P01700,A0A0C4DH34,A0A0C4DH31,P01714,P…	4.66758e-05	0.00258562	0.0731707
GO:1904036	negative regulation of epithelial cell apoptotic process	P	3	10	36	4343	0.0833333	0.00230256	over	P02675,P02671,P02679	P42345,P02675,P02671,P02679,P05362,Q13164,P20810,O76024,Q13247,P09601	6.03372e-05	0.00326644	0.3
GO:0002224	toll-like receptor signaling pathway	P	5	53	36	4343	0.138889	0.0122035	over	P16671,P18428,P02675,P02671,P02679	P10809,P62979,P16671,P08571,Q15750,Q06187,Q15399,Q99836,P61077,Q13546,Q9Y6K9,Q13490,O15111,P32121,P07948,P13498,Q14699,Q14790,Q5KU26,Q9UMX0,Q03135,O75955,Q8IWB7,P05107,P18428,P11215,Q9UKG1,Q8NEU8,Q8TDL5,Q5VWQ8,P02788,Q99570,Q6IC98,Q9NQC3,P09429,Q92844,Q7L804,P02675,Q8IWL1,P14625,P02671,P04114,P02679,P06702,P05109,P07858,P07711,P51812,P25774,P35247,Q99538,P43235,Q9BT09	6.32155e-05	0.00334621	0.0943396
GO:0005602	complement component C1 complex	C	2	2	36	4343	0.0555556	0.000460511	over	P02746,P02745	P02746,P02745	6.68176e-05	0.0034585	1
GO:0016064	immunoglobulin mediated immune response	P	6	88	36	4343	0.166667	0.0202625	over	P0C0L4,P02743,P04003,P02746,P02747,P02745	P01024,P30273,Q06187,P31994,P13747,P43246,Q9TQE0,P13760,P01920,P13761,Q14314,P60033,P29350,P02790,P08575,P01857,P01834,P01859,P01860,P0C0L5,P0C0L4,P0DOY2,P01876,P01861,P02743,P10909,P01871,P05155,P02748,Q07021,P04003,P02746,P01031,P01619,A0A0C4DH25,P08174,P10643,P13671,P01780,A0A075B6P5,P01768,P05156,P00736,P02747,P01825,P07358,A0A0B4J1X5,P09871,P07357,P01782,P06681,P02745,P01742,P01624,P07360,P0…	6.96926e-05	0.0034585	0.0681818
GO:0019724	B cell mediated immunity	P	6	88	36	4343	0.166667	0.0202625	over	P0C0L4,P02743,P04003,P02746,P02747,P02745	P01024,P30273,Q06187,P31994,P13747,P43246,P10809,Q9TQE0,P13760,P01920,P13761,Q14314,P60033,P29350,P02790,P08575,P01857,P01834,P01859,P01860,P0C0L5,P0C0L4,P0DOY2,P01876,P01861,P02743,P10909,P01871,P05155,P02748,Q07021,P04003,P02746,P01031,P01619,A0A0C4DH25,P08174,P10643,P13671,P01780,A0A075B6P5,P01768,P05156,P00736,P02747,P01825,P07358,A0A0B4J1X5,P09871,P07357,P01782,P06681,P02745,P01742,P01624,P0…	6.96926e-05	0.0034585	0.0681818
GO:0002697	regulation of immune effector process	P	8	177	36	4343	0.222222	0.0407552	over	P0C0L4,P04003,P02746,P02747,P02745,P39900,P18428,P16671	P01024,P30273,Q06187,P31994,P13747,P01023,P05155,Q15109,P08575,P16298,P30461,P01892,O15400,Q9NUQ9,P30511,P61769,P13671,P13987,P42224,P29590,Q9ULZ3,O95786,Q86WV6,Q8IXQ6,Q96ST3,Q7Z434,P78527,P02790,Q8WU39,Q9NRW4,Q05315,Q9BZS1,Q92499,Q9NR30,Q10589,P02647,P02652,P19367,P27361,Q15046,Q16539,P09429,P10809,P29350,P01857,P01834,P01859,P01860,P0C0L5,P0C0L4,P0DOY2,P01861,P10909,P00751,P04004,P08603,P60033,…	7.38189e-05	0.0035885	0.0451977
GO:0006955	immune response	P	18	893	36	4343	0.5	0.205618	over	P02675,P02671,P02679,P16671,P18428,P0DOX8,P0C0L4,P02746,P02747,P02745,P02743,P04003,P02794,P02649,P30486,P28906,P39900,P48061	P01024,P30273,Q06187,P31994,P13747,P04264,O75636,P11226,P01023,P05155,P04439,P09668,P00492,P53634,Q13630,P14222,P54851,Q15109,P08575,P16298,P30461,P01892,O15400,Q9NUQ9,P30511,P61769,P13671,P13987,P43246,P12956,P78527,P13010,P23246,P41218,Q15233,Q9ULZ3,P09429,Q16666,P43243,Q86WV6,Q8WXF1,Q96PK6,Q96ST3,Q7Z434,O94992,Q06323,Q9UL46,O14818,P25786,O43242,P60900,P62195,P35998,P17980,Q13200,P55036,P62191,…	7.55738e-05	0.00360034	0.0201568
GO:0070374	positive regulation of ERK1 and ERK2 cascade	P	5	57	36	4343	0.138889	0.0131246	over	P02675,P02671,P02679,P02649,P16671	P02675,P04899,P02671,P02679,P61224,P62834,Q15109,P35232,P02649,P05362,Q07954,P27361,Q02952,P04233,P49407,P16070,Q9H4G4,Q14956,Q99623,P16671,P08697,P46109,P30046,P08575,Q969G5,P13760,Q9ULZ3,Q15046,P09429,P14174,Q02750,Q6UXI9,Q99828,Q06124,P00533,P12931,Q15904,O14786,P32121,P21730,Q9Y639,P09619,P16050,Q05513,O00182,P16083,P36888,P10721,P09038,Q13905,Q5GJ75,P14555,P15056,P25106,O60896,Q9UEW3,P18509	9.0057e-05	0.00420619	0.0877193
GO:0019229	regulation of vasoconstriction	P	3	12	36	4343	0.0833333	0.00276307	over	P02675,P02671,P02679	P20020,P02675,P02671,P02679,Q03135,P05362,P00533,P17302,P61586,P01019,P12821,P42892	0.000109362	0.00500962	0.25
GO:0007160	cell-matrix adhesion	P	6	99	36	4343	0.166667	0.0227953	over	P16671,P28906,P39900,P02675,P02671,P02679	P54851,Q10588,Q15063,O14936,P07996,P20936,P27986,O95819,P46939,Q13418,P14923,P55290,Q14118,P16671,Q99828,Q00534,Q05513,Q9HB19,P13612,P02751,P05556,P28906,P12814,O15230,P35609,Q96AC1,Q9BX66,Q14247,Q14155,P17301,Q9P258,Q15654,Q9UPN3,P61586,Q9ULV4,P51452,Q9H2G2,Q9UPQ0,Q13464,O43293,O75116,Q7Z460,Q05397,P29320,Q13491,P46940,P04196,P63000,P48059,P60903,P49593,Q9HCM4,P31431,O14786,Q07092,Q07954,P05090,…	0.000134923	0.00601291	0.0606061
GO:0071813	lipoprotein particle binding	F	3	13	36	4343	0.0833333	0.00299332	over	P16671,P02743,P02649	P02647,P10809,P02652,P16671,Q9BQE5,P02743,P55290,P07996,Q9NY15,P21757,Q5KU26,P01130,P02649	0.000141361	0.00601291	0.230769
GO:0034114	regulation of heterotypic cell-cell adhesion	P	3	13	36	4343	0.0833333	0.00299332	over	P02675,P02671,P02679	P02647,Q96S97,Q9H4A3,Q15848,Q13164,P02675,P02671,P02679,Q15109,P16070,O75955,P40199,P16050	0.000141361	0.00601291	0.230769
GO:0071814	protein-lipid complex binding	F	3	13	36	4343	0.0833333	0.00299332	over	P02649,P16671,P02743	P02649,P55290,P16671,P02647,P10809,P02652,Q9BQE5,P02743,P07996,Q9NY15,P21757,Q5KU26,P01130	0.000141361	0.00601291	0.230769
GO:0030449	regulation of complement activation	P	5	63	36	4343	0.138889	0.0145061	over	P04003,P0C0L4,P02746,P02747,P02745	P01023,P05155,P01024,P13671,P13987,P08174,P35232,P04003,P01857,P01834,P01859,P01860,P0C0L5,P0C0L4,P0DOY2,P01861,P10909,P00751,P04004,P08603,P60033,P00734,P02748,Q07021,P02746,P01031,P01619,A0A0C4DH25,P10643,P01780,A0A075B6P5,P01768,P05156,Q03591,P00736,P02747,P01825,P07358,P09871,O43866,P07357,P01782,P06681,P02745,P01742,P01624,P07360,Q9BXR6,P01700,P01714,P07225,P01701,P01766,P15169,P06312,P21730…	0.000145851	0.00609502	0.0793651
GO:0002221	pattern recognition receptor signaling pathway	P	5	65	36	4343	0.138889	0.0149666	over	P02675,P02671,P02679,P16671,P18428	P02675,Q8IWL1,P14625,P02671,P04114,P02679,P06702,P05109,P07858,P16671,P08571,P09429,P07711,P51812,P25774,P35247,P18428,Q99538,P43235,Q9BT09,Q15399,Q99836,P10809,P62979,Q15750,Q06187,P61077,Q13546,Q9Y6K9,Q13490,O15111,P32121,P07948,P13498,Q14699,Q14790,Q5KU26,Q9UMX0,Q03135,O75955,Q8IWB7,P05107,P11215,Q9UKG1,Q8NEU8,Q8TDL5,Q5VWQ8,P02788,Q99570,Q6IC98,Q9NQC3,Q92844,Q7L804,O95786,Q86WV6,Q07021,Q3LXA3,…	0.000169358	0.00695535	0.0769231
GO:1903524	positive regulation of blood circulation	P	3	14	36	4343	0.0833333	0.00322358	over	P02675,P02671,P02679	P09493,P16615,P18859,P05023,P49840,P02675,P02671,P02679,Q03135,P05362,P00533,P17302,O14983,P61586	0.000178891	0.00722233	0.214286
GO:0002920	regulation of humoral immune response	P	5	67	36	4343	0.138889	0.0154271	over	P0C0L4,P04003,P02746,P02747,P02745	P01023,P05155,P01024,P13671,P13987,P31994,P29350,P02790,P08575,P01857,P01834,P01859,P01860,P0C0L5,P0C0L4,P0DOY2,P01861,P10909,P00751,P04004,P08603,P60033,P00734,P02748,Q07021,P04003,P02746,P01031,P01619,A0A0C4DH25,P08174,P10643,P01780,A0A075B6P5,P01768,P05156,Q03591,P00736,P02747,P01825,P07358,P09871,O43866,P07357,P01782,P06681,P02745,P01742,P01624,P07360,Q9BXR6,P01700,P01714,P07225,P01701,P01766…	0.000195663	0.00776783	0.0746269
GO:0042481	regulation of odontogenesis	P	2	3	36	4343	0.0555556	0.000690767	over	P28906,Q9BXN1	P28906,Q9BXN1,Q9NRM1	0.000199406	0.00778665	0.666667
GO:0032102	negative regulation of response to external stimulus	P	6	108	36	4343	0.166667	0.0248676	over	P02743,P02649,P28906,P02675,P02671,P02679	P31994,P09211,P02743,Q9NR48,Q9BZS1,O94813,P25786,P07203,P13760,P28070,Q9BQE4,P18509,P00734,P02649,P07204,P29474,P01031,P30046,P14174,Q9H239,P08758,P04004,P01042,P02749,P28906,P19075,P10646,P32119,P02788,P80303,Q9UMX5,P06307,Q9NPJ1,Q07021,Q3LXA3,Q8TAT6,Q92890,P07355,P02675,P02671,P02679,P04264,P05155,P04196,P00747,P08697,P03952,P07225,P00750,Q96IY4,O14786,P51805,Q15366,Q92743,O75688,Q14314,P02647,…	0.000218327	0.008388	0.0555556
GO:0050880	regulation of blood vessel size	P	4	39	36	4343	0.111111	0.00897997	over	P02649,P02675,P02671,P02679	P61586,P01019,P08697,P20020,P04179,Q9HB40,P00533,P34913,P09601,P28827,P17302,P18054,P18509,Q9NPJ1,P24530,P62736,P52306,P49747,P12821,P42892,Q03135,P31645,P01042,P02649,P56199,P07203,O60568,P29474,P02675,P02671,P02679,P05362,P00441,Q13976,Q02108,P48506,Q13464,P48507,O75116	0.000266129	0.00960483	0.102564
GO:0097746	regulation of blood vessel diameter	P	4	39	36	4343	0.111111	0.00897997	over	P02649,P02675,P02671,P02679	P61586,P01019,P08697,P20020,P04179,Q9HB40,P00533,P34913,P09601,P28827,P17302,P18054,P18509,Q9NPJ1,P24530,P62736,P52306,P49747,P12821,P42892,Q03135,P31645,P01042,P02649,P56199,P07203,O60568,P29474,P02675,P02671,P02679,P05362,P00441,Q13976,Q02108,P48506,Q13464,P48507,O75116	0.000266129	0.00960483	0.102564
GO:0035296	regulation of tube diameter	P	4	39	36	4343	0.111111	0.00897997	over	P02649,P02675,P02671,P02679	P61586,P01019,P08697,P20020,P04179,Q9HB40,P00533,P34913,P09601,P28827,P17302,P18054,P18509,Q9NPJ1,P24530,P62736,P52306,P49747,P12821,P42892,Q03135,P31645,P01042,P02649,P56199,P07203,O60568,P29474,P02675,P02671,P02679,P05362,P00441,Q13976,Q02108,P48506,Q13464,P48507,O75116	0.000266129	0.00960483	0.102564
GO:0035150	regulation of tube size	P	4	39	36	4343	0.111111	0.00897997	over	P02649,P02675,P02671,P02679	P61586,P01019,P08697,P20020,P04179,Q9HB40,P00533,P34913,P09601,P28827,P17302,P18054,P18509,Q9NPJ1,P24530,P62736,P52306,P49747,P12821,P42892,Q03135,P31645,P01042,P02649,P56199,P07203,O60568,P29474,P02675,P02671,P02679,P05362,P00441,Q13976,Q02108,P48506,Q13464,P48507,O75116	0.000266129	0.00960483	0.102564
GO:2000351	regulation of endothelial cell apoptotic process	P	3	16	36	4343	0.0833333	0.00368409	over	P02675,P02671,P02679	P02675,P02671,P02679,P05362,Q13164,P39060,P42330,Q53EL6,Q4KMQ2,P07996,Q9H4X1,P41743,Q19T08,P13612,P19174,P48023	0.000272093	0.00967353	0.1875
GO:0008015	blood circulation	P	7	164	36	4343	0.194444	0.0377619	over	P28906,P02649,P02675,P02671,P02679,P31415,P48061	P51608,P61586,P23141,P08473,P12821,P08311,Q9UBR2,P15088,P23946,Q07075,O75787,P01019,P12883,P13533,P05023,P16615,Q13557,P10253,O76003,P08590,P10916,P26678,P12829,P0DP24,Q8N335,P17612,Q01484,P56539,P11532,P08697,Q8IVL1,P20020,Q03135,P29474,P62258,P09493,P04179,Q15063,O94760,P49840,Q01970,Q9H4A3,P17813,P42785,P54851,P42892,P17302,P13498,P25098,P17661,P30626,O00168,Q13207,P68871,P62736,P08123,P00441,…	0.00031857	0.0110216	0.0426829
GO:0042730	fibrinolysis	P	3	17	36	4343	0.0833333	0.00391434	over	P02675,P02671,P02679	P02749,P00734,P04196,P00747,P08697,P07996,P07204,Q96IY4,P03952,P07355,P02675,P02671,P02679,P04264,P05155,P07225,P00750	0.00032852	0.0110216	0.176471
GO:0031639	plasminogen activation	P	3	17	36	4343	0.0833333	0.00391434	over	P02675,P02671,P02679	P07355,P06733,P05452,Q9HBL7,P08697,Q9UBR2,P07996,Q96IY4,P02675,P00558,P02671,P02679,Q96A08,P02749,P03952,P00750,Q15392	0.00032852	0.0110216	0.176471
GO:0072378	blood coagulation, fibrin clot formation	P	3	17	36	4343	0.0833333	0.00391434	over	P02671,P02675,P02679	P01023,P04275,P01042,P00734,P05155,Q07021,P02749,P00740,P03952,P42785,P10646,P02671,P01008,P02675,P02679,P00488,P23142	0.00032852	0.0110216	0.176471
GO:0042060	wound healing	P	8	223	36	4343	0.222222	0.051347	over	P02675,P02671,P02679,P16671,P02649,P28906,P39900,P02743	P35579,P35580,P08133,Q9NZM1,O75923,P56539,Q6ZMU5,P09601,Q4KMQ2,P68871,P02042,P01009,P02675,P08758,Q9NZN4,P02671,P02679,P01008,P08123,P02730,P69892,P69891,P84243,P00488,Q9H4M9,P04275,P02452,Q9NZN3,P00734,P47755,P60953,P52907,P00747,P47756,P68431,P63000,P10644,P13987,P49257,P50148,P49961,P13861,Q9UIJ7,P16671,P05546,Q13310,O95340,P20339,P31323,P17612,P00740,P05154,P17301,O00203,O95140,Q99571,P30273,…	0.00036941	0.0122213	0.0358744
GO:0003013	circulatory system process	P	7	169	36	4343	0.194444	0.0389132	over	P48061,P28906,P02649,P02675,P02671,P02679,P31415	P51608,P61586,P23141,P08473,P12821,P08311,Q9UBR2,P15088,P23946,Q07075,O75787,P01019,P12883,P13533,P05023,P16615,Q13557,P10253,O76003,P08590,P10916,P26678,P12829,P0DP24,Q8N335,P17612,Q01484,P56539,P11532,P08697,Q9HAB8,P46937,Q8IVL1,P20020,Q03135,P29474,P62258,P09493,P04179,Q15063,O94760,P49840,Q01970,Q9H4A3,P17813,P42785,P54851,P42892,P17302,P13498,P25098,Q9NZM1,P00387,P05155,P42224,P15502,Q02153,…	0.000383039	0.0122855	0.0414201
GO:0042310	vasoconstriction	P	3	18	36	4343	0.0833333	0.0041446	over	P02675,P02671,P02679	P61586,P20020,P01019,Q9NPJ1,P24530,P62736,P52306,P49747,P12821,P42892,P02675,P02671,P02679,Q03135,P05362,P00533,P17302,P31645	0.000391982	0.0122855	0.166667
GO:1902042	negative regulation of extrinsic apoptotic signaling pathway via death domain receptors	P	3	18	36	4343	0.0833333	0.0041446	over	P02675,P02671,P02679	Q99497,P02675,P02671,P02679,P05362,P07203,Q15628,Q969X1,Q15121,P26583,Q14790,Q92974,P25445,P09601,Q13546,P50591,P48023,P29474	0.000391982	0.0122855	0.166667
GO:0097756	negative regulation of blood vessel diameter	P	3	18	36	4343	0.0833333	0.0041446	over	P02675,P02671,P02679	P61586,P20020,P01019,Q9NPJ1,P24530,P62736,P52306,P49747,P12821,P42892,Q03135,P31645,P02675,P02671,P02679,P05362,P00533,P17302	0.000391982	0.0122855	0.166667
GO:0051050	positive regulation of transport	P	10	355	36	4343	0.277778	0.0817407	over	P02649,P48061,P02675,P02671,P02679,P31415,P16671,P28906,P39900,P0C0L4	P37840,Q15041,P49768,P49407,P16885,P08962,P43405,P32121,Q06787,Q8NBU5,Q6P3W7,P19367,P27361,Q15046,Q16539,P05109,P04899,P01019,Q9Y5X3,P24530,Q9H4X1,Q96IY4,P29972,Q03135,Q12797,Q99571,Q8N335,Q12955,O43865,P01024,P15056,P02647,P02649,Q07954,P27169,P55058,Q15848,P06307,P31645,P62834,Q9BX66,Q9UKG1,Q06124,P56211,Q05823,P41743,Q9BZF1,P27986,P07355,P04083,P33176,P42858,P00367,Q13148,O00233,Q8NE86,P02753,…	0.000432171	0.0133692	0.028169
GO:0072577	endothelial cell apoptotic process	P	3	19	36	4343	0.0833333	0.00437486	over	P02675,P02671,P02679	P02675,P02671,P02679,P05362,Q13164,P39060,P42330,Q53EL6,Q4KMQ2,P07996,Q9H4X1,P41743,Q19T08,P13612,P19174,P48023,Q01955,Q99683,Q5VWQ8	0.000462833	0.0141342	0.157895
GO:0009986	cell surface	C	9	293	36	4343	0.25	0.0674649	over	P02675,P02671,P02679,P16671,P28906,P48061,P22748,P30486,P18428	P01857,P01834,P02675,P08758,P01859,P01860,P02671,P0DOY2,P01876,P02679,P07237,P01861,P27797,P17655,P50895,P05556,P01871,P16284,P05362,P56199,P13747,P43121,P25311,P04233,O75955,P00390,P12821,Q13740,P55290,P11279,P21926,P26006,Q14118,P16671,P08571,Q9TQE0,P08575,P01780,P01768,P02786,P13760,P33151,P05107,P06756,P23229,Q86VB7,P01825,P13761,P08648,A0A0B4J1X5,Q08431,P05154,P55087,P01782,P17301,P17813,Q86…	0.000475383	0.0143337	0.0307167
GO:0002460	adaptive immune response based on somatic recombination of immune receptors built from immunoglobulin superfamily domains	P	6	125	36	4343	0.166667	0.0287819	over	P0C0L4,P02743,P04003,P02746,P02747,P02745	P01024,P30273,Q06187,P31994,P13747,P04439,P09668,P00492,P53634,Q13630,P14222,P54851,Q15109,P08575,P16298,P30461,P01892,O15400,Q9NUQ9,P30511,P61769,P43246,P42345,P42226,P16150,P10809,P24390,Q12959,Q9TQE0,P13760,P01920,P13761,Q14314,P60033,B0I1T2,P36915,P78410,O00478,P15529,Q9BZS1,P05362,Q14699,Q70J99,Q00653,Q9NRW4,Q05315,O95760,P09429,P29350,P02790,P01857,P01834,P01859,P01860,P0C0L5,P0C0L4,P0DOY2,…	0.000483364	0.0143922	0.048
GO:0070372	regulation of ERK1 and ERK2 cascade	P	5	83	36	4343	0.138889	0.0191112	over	P02675,P02671,P02679,P02649,P16671	P09211,P15311,P23142,P35232,Q9Y6C2,P49407,P32455,P51452,P35625,Q14152,O14745,P08575,P57105,P41240,Q9UN36,P18031,Q15848,P78324,Q13526,Q12959,Q6P1S2,P07948,Q13905,Q5VWQ8,P02675,P04899,P02671,P02679,P61224,P62834,Q15109,P02649,P05362,Q07954,P27361,Q02952,P04233,P16070,Q9H4G4,Q14956,Q99623,P16671,P08697,P46109,P30046,Q969G5,P13760,Q9ULZ3,Q15046,P09429,P14174,Q02750,Q6UXI9,Q99828,Q06124,P00533,P12931,…	0.000534567	0.0153414	0.060241
GO:0070613	regulation of protein processing	P	5	83	36	4343	0.138889	0.0191112	over	P0C0L4,P04003,P02746,P02747,P02745	P01023,P05155,P01024,P13671,P13987,P03952,P07355,P06733,P05452,Q9HBL7,P08697,Q9UBR2,P07996,Q96IY4,Q9HCB6,O95816,P12931,Q9UMY4,Q92896,P04156,P01857,P01834,P01859,P01860,P0C0L5,P0C0L4,P0DOY2,P01861,P10909,P00751,P04004,P08603,P60033,P00734,P02748,Q07021,P04003,P02746,P01031,P01619,A0A0C4DH25,P08174,P10643,P01780,A0A075B6P5,P01768,P05156,Q03591,P00736,P02747,P01825,P07358,P09871,O43866,P07357,P01782…	0.000534567	0.0153414	0.060241
GO:1903317	regulation of protein maturation	P	5	83	36	4343	0.138889	0.0191112	over	P0C0L4,P04003,P02746,P02747,P02745	P01023,P05155,P01024,P13671,P13987,P03952,P07355,P06733,P05452,Q9HBL7,P08697,Q9UBR2,P07996,Q96IY4,Q9HCB6,O95816,P12931,Q9UMY4,Q92896,P04156,P01857,P01834,P01859,P01860,P0C0L5,P0C0L4,P0DOY2,P01861,P10909,P00751,P04004,P08603,P60033,P00734,P02748,Q07021,P04003,P02746,P01031,P01619,A0A0C4DH25,P08174,P10643,P01780,A0A075B6P5,P01768,P05156,Q03591,P00736,P02747,P01825,P07358,P09871,O43866,P07357,P01782…	0.000534567	0.0153414	0.060241
GO:0009306	protein secretion	P	7	180	36	4343	0.194444	0.041446	over	P16671,P02649,P02675,P02671,P02679,P28906,P39900	P02647,P02652,P19367,P27361,Q15046,Q16539,P62834,P05141,P12236,P12235,P63092,Q9NY47,P11166,Q13488,P27487,Q14573,O43768,P50416,P16298,Q14643,Q14571,Q9Y2Y0,P36404,P04083,Q99497,Q13555,O00186,P18509,P00367,Q13148,O00233,Q8NE86,P02753,O60488,P15104,O60825,P17302,P20645,Q08211,O95786,Q7Z434,Q15907,Q7L804,P62341,P33176,Q07954,P63167,P63000,P49407,P30626,Q9TQE0,Q9NRX4,P13760,P55809,P13761,P80108,Q12846,…	0.000562103	0.0159396	0.0388889
GO:0048584	positive regulation of response to stimulus	P	15	764	36	4343	0.416667	0.175915	over	P02675,P02671,P02679,P16671,P18428,P0C0L4,P02746,P02747,P02745,P02743,P04003,P48061,P15090,P39900,P02649	Q15750,Q5VWQ8,P28482,P27361,P46109,P46108,Q9H2K8,Q9UHA4,P19525,Q9Y2Q5,Q13905,Q99683,O95382,P49768,P62979,P32119,P00441,P60033,P56199,P30040,P04233,P49407,P01031,P61088,Q13404,Q6UVK1,P08575,Q15046,Q02750,Q86VI3,P36507,Q15121,Q06124,P07996,Q6UXB2,P46734,Q16539,Q13131,P21730,P0DJI8,P10721,P09038,Q9Y6K9,P01024,P30273,Q06187,P13747,P04264,O75636,P11226,P01023,P05155,P30461,P01892,O15400,Q9NUQ9,P30511,…	0.000592653	0.0165357	0.0196335
GO:0003018	vascular process in circulatory system	P	4	48	36	4343	0.111111	0.0110523	over	P02649,P02675,P02671,P02679	P61586,P01019,P08697,P20020,P04179,Q9HB40,P00533,P34913,P09601,P28827,P17302,P18054,P18509,Q9NPJ1,P24530,P62736,P52306,P49747,P12821,P42892,Q03135,P31645,P01042,P02649,P56199,P07203,O60568,P29474,P33151,P20160,P07947,P12931,Q12979,O94760,Q02952,O94813,Q14432,P02675,P02671,P02679,P05362,P00441,Q13976,Q02108,P48506,Q13464,P48507,O75116	0.000597005	0.0165357	0.0833333
GO:0015909	long-chain fatty acid transport	P	3	21	36	4343	0.0833333	0.00483537	over	P16671,P15090,P02649	P23786,O43772,P50416,Q13085,P07996,P28288,P07814,P16671,P33121,O95573,Q6PCB7,Q6P1M0,P04083,P12821,P14555,P43405,P14174,P05413,P18859,P15090,P02649	0.00062806	0.0168474	0.142857
GO:0006953	acute-phase response	P	3	21	36	4343	0.0833333	0.00483537	over	P02743,P18428,P35542	P24530,P01009,P02751,P00738,P01011,P02743,P02763,Q14624,P19652,P00734,P02765,P40763,P08697,Q9BQE5,Q86VB7,P00966,P18428,P35542,O15162,P0DJI8,P11226	0.00062806	0.0168474	0.142857
GO:0098552	side of membrane	C	8	242	36	4343	0.222222	0.0557219	over	P02675,P02671,P02679,P16671,P28906,P48061,P30486,P22748	P01857,P01834,P02675,P08758,P01859,P01860,P02671,P0DOY2,P01876,P02679,P07237,P01861,P27797,P17655,P50895,P05556,P01871,P16284,P05362,P56199,P13747,P43121,P25311,P04233,O75955,P00390,P12821,Q13740,P55290,P11279,P21926,P26006,Q14118,P16671,P08571,Q9TQE0,P08575,P01780,P01768,P02786,P13760,P33151,P05107,P06756,P23229,Q86VB7,P01825,P13761,P08648,A0A0B4J1X5,Q08431,P05154,P55087,P01782,P17301,P17813,Q86…	0.000641372	0.0168474	0.0330579
GO:0043152	induction of bacterial agglutination	P	2	5	36	4343	0.0555556	0.00115128	over	P02675,P02671	P02675,P02671,P35247,P12724,Q9UGM3	0.000657769	0.0168474	0.4
GO:0070391	response to lipoteichoic acid	P	2	5	36	4343	0.0555556	0.00115128	over	P16671,P18428	P16671,P08571,P18428,Q16539,Q04206	0.000657769	0.0168474	0.4
GO:0001849	complement component C1q binding	F	2	5	36	4343	0.0555556	0.00115128	over	P0C0L4,P02743	P0C0L4,P27797,P02743,Q07021,Q9NPY3	0.000657769	0.0168474	0.4
GO:0071223	cellular response to lipoteichoic acid	P	2	5	36	4343	0.0555556	0.00115128	over	P16671,P18428	P16671,P08571,P18428,Q16539,Q04206	0.000657769	0.0168474	0.4
GO:1903532	positive regulation of secretion by cell	P	6	133	36	4343	0.166667	0.030624	over	P48061,P02675,P02671,P02679,P28906,P39900	P37840,P19367,P27361,Q15046,Q16539,P01019,Q9H4X1,Q96IY4,P06307,P31645,Q06124,P00367,Q13148,O00233,Q8NE86,P02753,O60488,P15104,O60825,P17302,P48061,P25098,Q08211,O95786,Q7Z434,P33176,Q07954,P63167,P63000,P49407,P30626,Q9TQE0,Q9NRX4,P13760,P55809,P13761,P80108,P16298,Q12846,O95563,Q5XXA6,P62760,P61764,P30273,P43405,P09769,P05107,P11215,P11279,O43747,P30511,P02675,P02671,P02679,P20339,Q70J99,O75122,…	0.000673482	0.0170663	0.0451128
GO:0002790	peptide secretion	P	7	186	36	4343	0.194444	0.0428275	over	P02679,P16671,P02649,P02675,P02671,P28906,P39900	P02647,P02652,P19367,P27361,Q15046,Q16539,P04233,P05109,P62834,P05141,P12236,P12235,P63092,Q9NY47,P11166,Q13488,P27487,Q14573,O43768,P50416,P16298,Q14643,Q14571,Q9Y2Y0,P36404,Q6NZI2,P02679,P13667,P27824,P61026,Q92930,P61006,P30040,O95716,Q9Y678,P43034,O76070,Q14767,Q96D15,Q5JRA6,Q9UBF2,Q9H4A6,Q96PC5,Q9UBV2,Q9NP61,P49747,Q9HCU5,Q8TBQ9,Q9NYZ1,P04083,Q99497,Q13555,O00186,P18509,P62820,Q8N2S1,P00367,…	0.000684874	0.0171723	0.0376344
GO:0050714	positive regulation of protein secretion	P	5	88	36	4343	0.138889	0.0202625	over	P28906,P39900,P02675,P02671,P02679	P19367,P27361,Q15046,Q16539,P00367,Q13148,O00233,Q8NE86,P02753,O60488,P15104,O60825,P17302,Q08211,O95786,Q7Z434,P33176,Q07954,P63167,P63000,P49407,P30626,Q9TQE0,Q9NRX4,P13760,P55809,P13761,P80108,P16298,Q12846,O95563,Q5XXA6,P62760,P04406,P08571,P14174,Q9BY67,Q9H4X1,P12931,P43405,P0DJI8,P09769,P02763,P19652,P09429,P01880,Q9ULZ3,P29466,P57764,O00182,P06744,P13747,O95760,Q96QK1,Q9H3S7,Q5T9L3,P01031,…	0.00070004	0.0173697	0.0568182
GO:0043062	extracellular structure organization	P	7	188	36	4343	0.194444	0.043288	over	P39900,P02675,P02671,P02679,P02649,P28906,P16671	P01019,Q9H4X1,Q96IY4,Q07954,P01034,P27487,P02655,P02647,P02652,P02656,P01023,P13796,P11047,Q15661,P17655,P04632,P07384,P00747,P16070,O75955,P08311,P07711,P23946,P25774,Q8IYI6,P17813,P14780,P16035,P03952,Q92743,O14672,P08246,P43235,P39900,A1X283,P35613,P07477,P08253,P12111,P12109,P12110,P02751,P02675,P98160,P51884,O15230,P21810,P55268,P02671,P35555,P02679,Q05707,P08123,P07585,Q15063,Q16787,P04275,…	0.000730247	0.0179206	0.037234
GO:0070371	ERK1 and ERK2 cascade	P	5	89	36	4343	0.138889	0.0204927	over	P02675,P02671,P02679,P02649,P16671	P09211,P02751,P10301,P29350,P00533,P43405,O14744,Q96GX9,P07948,P15311,P23142,P35232,Q9Y6C2,P49407,P32455,P51452,P35625,Q14152,O14745,P08575,P57105,P41240,Q9UN36,P18031,Q15848,P78324,Q13526,Q12959,Q6P1S2,Q13905,Q5VWQ8,P02675,P04899,P02671,P02679,P61224,P62834,Q15109,P02649,P05362,Q07954,P27361,Q02952,P04233,P16070,Q9H4G4,Q14956,Q99623,P16671,P08697,P46109,P30046,Q969G5,P13760,Q9ULZ3,Q15046,P09429,…	0.000737287	0.0179206	0.0561798
GO:0045088	regulation of innate immune response	P	7	190	36	4343	0.194444	0.0437486	over	P02675,P02671,P02679,P16671,P18428,P39900,P02649	P01023,P05155,P12956,P78527,P13010,P23246,P41218,Q15233,Q9ULZ3,P09429,Q16666,P43243,Q86WV6,Q8WXF1,Q96PK6,Q96ST3,Q7Z434,O94992,Q06323,Q9UL46,O14818,P25786,O43242,P60900,P62195,P35998,P17980,Q13200,P55036,P62191,P40306,Q9UNM6,P25789,P28066,O00231,Q99460,P43686,Q16401,P62333,P25788,P63208,Q13177,Q15008,P28070,P15941,P49720,P01111,P01116,P28065,O00233,P28072,P20618,Q99436,P17612,O00232,Q05655,P49721,…	0.000777988	0.018405	0.0368421
GO:0031349	positive regulation of defense response	P	7	190	36	4343	0.194444	0.0437486	over	P02675,P02671,P02679,P16671,P18428,P15090,P39900	P01024,P30273,Q06187,P13747,P12956,P78527,P13010,P23246,P41218,Q15233,Q9ULZ3,P09429,Q16666,P43243,Q86WV6,Q8WXF1,Q96PK6,Q96ST3,Q7Z434,O94992,Q06323,Q9UL46,O14818,P25786,O43242,P60900,P62195,P35998,P17980,Q13200,P55036,P62191,P40306,Q9UNM6,P25789,P28066,O00231,Q99460,P43686,Q16401,P62333,P25788,P63208,Q13177,Q15008,P28070,P15941,P49720,P01111,P01116,P28065,O00233,P28072,P20618,Q99436,P17612,O00232,…	0.000777988	0.018405	0.0368421
GO:0050708	regulation of protein secretion	P	6	137	36	4343	0.166667	0.031545	over	P02649,P02675,P02671,P02679,P28906,P39900	P02647,P02652,P19367,P27361,Q15046,Q16539,P62834,P05141,P12236,P12235,P63092,Q9NY47,P11166,Q13488,P27487,Q14573,O43768,P50416,P16298,Q14643,Q14571,Q9Y2Y0,P36404,P00367,Q13148,O00233,Q8NE86,P02753,O60488,P15104,O60825,P17302,Q08211,O95786,Q7Z434,P33176,Q07954,P63167,P63000,P49407,P30626,Q9TQE0,Q9NRX4,P13760,P55809,P13761,P80108,Q12846,O95563,Q5XXA6,P62760,P17858,Q16836,Q06124,Q08209,O60260,P07948,…	0.000788123	0.018405	0.0437956
GO:0002449	lymphocyte mediated immunity	P	6	137	36	4343	0.166667	0.031545	over	P0C0L4,P02743,P04003,P02746,P02747,P02745	P01024,P30273,Q06187,P31994,P13747,P04439,P09668,P00492,P53634,Q13630,P14222,P54851,Q15109,P08575,P16298,P30461,P01892,O15400,Q9NUQ9,P30511,P61769,P43246,P10809,P24390,Q12959,Q9TQE0,P13760,P01920,P13761,Q14314,P60033,B0I1T2,P36915,P78410,O00478,P15529,Q9BZS1,P05362,Q14699,Q9NRW4,Q05315,P09429,P29350,P02790,P01857,P01834,P01859,P01860,P0C0L5,P0C0L4,P0DOY2,P01876,P01861,P02743,P10909,P01871,P05155,…	0.000788123	0.018405	0.0437956
GO:0009611	response to wounding	P	8	252	36	4343	0.222222	0.0580244	over	P02675,P02671,P02679,P16671,P02649,P28906,P39900,P02743	P35579,P35580,P08133,Q9NZM1,O75923,P56539,Q6ZMU5,P09601,Q4KMQ2,P68871,P02042,P01009,P02675,P08758,Q9NZN4,P02671,P02679,P01008,P08123,P02730,P69892,P69891,P84243,P00488,Q9H4M9,P04275,P02452,Q9NZN3,P00734,P47755,P60953,P52907,P00747,P47756,P68431,P63000,P10644,P13987,P49257,P50148,P49961,P13861,Q9UIJ7,P16671,P05546,Q13310,O95340,P20339,P31323,P17612,P00740,P05154,P17301,O00203,O95140,Q99571,P30273,…	0.000839595	0.0194167	0.031746
GO:0051240	positive regulation of multicellular organismal process	P	11	465	36	4343	0.305556	0.107069	over	P02649,P16671,P18428,P28906,P02675,P02671,P02679,P48061,Q04695,P15090,P39900	P00441,P01019,O75955,Q16666,P19525,P82094,P35222,O60341,Q4KMQ2,Q8N423,P14902,Q9BZS1,P01892,P61769,P13747,P30511,Q92499,O95786,Q9NR30,Q7Z434,P19367,P27361,Q15046,Q16539,P09493,P04899,Q9Y5X3,P24530,P17302,Q14247,Q6UXI9,P17301,P29972,P16615,P18859,P08567,P01024,P01031,Q6UXB2,P21730,Q16678,P12429,P27797,P06744,P62745,O75116,P80108,P09486,P28799,P07996,O75340,O14786,P05106,P58546,P09874,Q13557,Q13464,…	0.000935013	0.0213923	0.0236559
GO:0002793	positive regulation of peptide secretion	P	5	94	36	4343	0.138889	0.021644	over	P02675,P02671,P02679,P28906,P39900	P19367,P27361,Q15046,Q16539,P00367,Q13148,O00233,Q8NE86,P02753,O60488,P15104,O60825,P17302,Q08211,O95786,Q7Z434,P33176,Q07954,P63167,P63000,P49407,P30626,Q9TQE0,Q9NRX4,P13760,P55809,P13761,P80108,P16298,Q12846,O95563,Q5XXA6,P62760,P35580,P02675,P62937,P02671,P02679,P15311,P62330,Q92614,O00429,Q9H4A6,P03950,Q8WZ42,Q08752,Q9NV70,Q9Y5K6,O95486,Q9P2Q2,P04406,P08571,P14174,Q9BY67,Q9H4X1,P12931,P43405,…	0.000946294	0.0213923	0.0531915
GO:0051241	negative regulation of multicellular organismal process	P	9	323	36	4343	0.25	0.0743726	over	P02649,P28906,P02747,P18428,P02675,P02671,P02679,P02743,Q9BXN1	Q14956,P20020,Q9UN36,Q9Y639,Q06187,P30511,Q9BZS1,Q10589,P02647,P02652,P22392,P15531,P07948,P21964,P13498,P25098,P35222,P42224,P35221,Q9UNN8,P30626,P26678,P00734,P02649,P07204,P29474,P07585,P36955,P02749,P57105,P23497,P07996,P28827,P37023,Q5VWQ8,O94813,O76003,P56539,Q99571,Q9ULV4,Q9Y3F4,P09758,Q9H3S7,Q9UI08,P35080,P23470,P67775,Q6EMK4,P02656,P02654,P02655,P30533,P08670,P09382,Q14195,Q14194,Q07954,…	0.000969725	0.0213923	0.0278638
GO:2000258	negative regulation of protein activation cascade	P	2	6	36	4343	0.0555556	0.00138153	over	P04003,P02671	P01023,P05155,P13987,P08174,P04003,P02671	0.000981509	0.0213923	0.333333
GO:0008228	opsonization	P	2	6	36	4343	0.0555556	0.00138153	over	P04003,P18428	P04003,Q92614,P0C0L5,Q08722,P18428,P11226	0.000981509	0.0213923	0.333333
GO:0044130	negative regulation of growth of symbiont in host	P	2	6	36	4343	0.0555556	0.00138153	over	P16671,P18428	P05164,P16671,P08311,P18428,P08246,P11226	0.000981509	0.0213923	0.333333
GO:0051047	positive regulation of secretion	P	6	143	36	4343	0.166667	0.0329265	over	P48061,P02675,P02671,P02679,P28906,P39900	P37840,P19367,P27361,Q15046,Q16539,P05109,P04899,P01019,Q9Y5X3,P24530,Q9H4X1,Q96IY4,P29972,P06307,P31645,Q06124,P00367,Q13148,O00233,Q8NE86,P02753,O60488,P15104,O60825,P17302,Q99571,P48061,P25098,Q08211,O95786,Q7Z434,P33176,Q07954,P63167,P63000,P49407,P30626,Q9TQE0,Q9NRX4,P13760,P55809,P13761,P80108,P16298,Q12846,O95563,Q5XXA6,P62760,P61764,P30273,P43405,P09769,P05107,P11215,P11279,O43747,P30511,…	0.000987891	0.0213923	0.041958
GO:0015711	organic anion transport	P	5	96	36	4343	0.138889	0.0221045	over	P22748,Q8TED4,P15090,P02649,P16671	Q6PCB7,Q6P1M0,O75915,Q15041,P49768,P53007,Q9UJS0,Q9H936,O75746,Q8TDW0,O95563,P23786,O43772,P50416,Q13085,P08195,Q15758,Q9NRA2,Q96NB2,P07996,P05089,P63027,O94925,P61764,O14908,O75145,P37840,P06307,P68871,P69905,P00915,P02730,P00918,P29972,P22748,Q9UHQ9,Q02094,P07451,P48751,Q9Y6M7,Q04828,Q92959,Q9UIG8,Q8TED4,Q9H9B4,P12235,Q6NUK1,P17302,P14207,P15328,P00505,O60488,P15090,P02649,P05413,P28288,P61916,…	0.00104122	0.022008	0.0520833
GO:0010769	regulation of cell morphogenesis involved in differentiation	P	5	96	36	4343	0.138889	0.0221045	over	P02649,P48061,P02675,P02671,P02679	Q16555,P02649,P50570,Q9UL25,Q14247,O75122,Q96ST3,Q9NQC3,P98171,P02751,Q9UPN3,P31150,Q13418,Q7L576,P43034,Q9UJU6,Q6IBS0,A0MZ66,Q16643,Q13439,Q9Y5S1,P46821,P53667,Q13153,P53990,Q07954,Q8N0X7,P10114,Q06787,Q96PU5,P34741,O14786,P48061,P51805,Q9NQT8,Q7KZI7,P61586,P52565,Q05397,P49768,O15031,Q02750,Q9Y4D7,O00506,Q8N4C6,Q9ULL4,O94813,Q04917,Q08209,P51809,Q14444,P23468,P23528,Q96HC4,O14672,Q9NYB9,Q9BYB0,…	0.00104122	0.022008	0.0520833
GO:1904035	regulation of epithelial cell apoptotic process	P	3	25	36	4343	0.0833333	0.00575639	over	P02675,P02671,P02679	P06396,P09601,P32121,Q99523,P42345,P02675,P02671,P02679,P05362,Q13164,P39060,P42330,Q53EL6,Q4KMQ2,P07996,Q9H4X1,P41743,Q19T08,P13612,P19174,P48023,P20810,O76024,Q13247,P05198	0.00106165	0.022008	0.12
GO:0001540	amyloid-beta binding	F	3	25	36	4343	0.0833333	0.00575639	over	P02649,P16671,P02745	P98160,P02647,P10909,Q15109,P02649,Q07954,P04233,P02511,P16671,O00264,Q13492,P01034,P05107,P17301,P02745,P30533,P11215,P14735,Q8N423,P21757,P01130,O60896,P31994,P04156,Q9UEW3	0.00106165	0.022008	0.12
GO:0002791	regulation of peptide secretion	P	6	145	36	4343	0.166667	0.0333871	over	P02649,P02675,P02671,P02679,P28906,P39900	P02647,P02652,P19367,P27361,Q15046,Q16539,P04233,P05109,P62834,P05141,P12236,P12235,P63092,Q9NY47,P11166,Q13488,P27487,Q14573,O43768,P50416,P16298,Q14643,Q14571,Q9Y2Y0,P36404,P00367,Q13148,O00233,Q8NE86,P02753,O60488,P15104,O60825,P17302,Q08211,O95786,Q7Z434,P33176,Q07954,P63167,P63000,P49407,P30626,Q9TQE0,Q9NRX4,P13760,P55809,P13761,P80108,Q12846,O95563,Q5XXA6,P62760,P17858,Q16836,Q06124,Q08209,…	0.00106252	0.022008	0.0413793
GO:0007596	blood coagulation	P	6	148	36	4343	0.166667	0.0340778	over	P02649,P16671,P28906,P02675,P02671,P02679	Q4KMQ2,P01023,P04275,P01042,P00734,P05155,Q07021,P02749,P00740,P03952,P42785,P10646,P04196,P30273,P43405,P02649,P07204,P29474,P08567,P21333,P63104,P08123,P62873,P02452,P28482,P29350,P27361,P49407,P50148,Q14344,P21926,P02461,P29992,P61225,Q05655,P16885,Q14573,P59768,Q06124,P02776,P10720,Q14643,P12931,P15498,P32121,Q14571,P05771,P05106,O15162,P27986,P0DJI8,P07948,Q86XP1,Q13574,Q03135,Q9BQB6,P32119,…	0.00118254	0.0238864	0.0405405
GO:1900026	positive regulation of substrate adhesion-dependent cell spreading	P	3	26	36	4343	0.0833333	0.00598665	over	P02675,P02671,P02679	P21333,P02675,P02647,P02671,P02679,P27797,P60953,O15144,P50570,P63000,P48059,P60903,Q07021,P46109,P46108,Q7Z4I7,Q14155,Q96S97,Q99828,Q9H2D6,Q70J99,Q14185,O14786,Q5VZK9,Q08495,Q8TCU6	0.00119332	0.0238864	0.115385
GO:1902041	regulation of extrinsic apoptotic signaling pathway via death domain receptors	P	3	26	36	4343	0.0833333	0.00598665	over	P02675,P02671,P02679	P02675,P02671,P02679,P05362,P07203,Q15628,Q969X1,Q15121,P26583,Q14790,Q92974,P25445,P09601,Q13546,P50591,P48023,P29474,Q13043,Q13188,P07996,Q9UNN5,Q99497,P35625,P17931,P23497,Q12846	0.00119332	0.0238864	0.115385
GO:0031638	zymogen activation	P	3	26	36	4343	0.0833333	0.00598665	over	P02675,P02671,P02679	P07355,P06733,P05452,Q9HBL7,P08697,Q9UBR2,P07996,Q96IY4,P02675,P00558,P02671,P02679,Q96A08,P02749,P03952,P00750,Q15392,Q12797,Q96F07,Q9ULZ3,Q16666,Q99538,Q14790,P09668,P00736,P00740	0.00119332	0.0238864	0.115385
GO:0050817	coagulation	P	6	149	36	4343	0.166667	0.0343081	over	P02675,P02671,P02679,P16671,P02649,P28906	Q4KMQ2,P68871,P02042,P01009,P02675,P08758,Q9NZN4,P02671,P02679,P01008,P08123,P02730,P69892,P69891,P84243,P00488,Q9H4M9,P04275,P02452,Q9NZN3,P00734,P47755,P60953,P52907,P00747,P47756,P68431,P63000,P10644,P13987,P49257,P50148,P49961,P13861,Q9UIJ7,P16671,P05546,Q13310,O95340,P20339,P31323,P17612,P00740,P05154,P17301,O00203,O95140,Q99571,P30273,Q9Y6X5,Q13201,P45973,P51159,Q9NRW7,Q9UNN8,Q14185,P07204,…	0.00122479	0.024312	0.0402685
GO:0007599	hemostasis	P	6	150	36	4343	0.166667	0.0345383	over	P02675,P02671,P02679,P16671,P02649,P28906	Q4KMQ2,P68871,P02042,P01009,P02675,P08758,Q9NZN4,P02671,P02679,P01008,P08123,P02730,P69892,P69891,P84243,P00488,Q9H4M9,P04275,P02452,Q9NZN3,P00734,P47755,P60953,P52907,P00747,P47756,P68431,P63000,P10644,P13987,P49257,P50148,P49961,P13861,Q9UIJ7,P16671,P05546,Q13310,O95340,P20339,P31323,P17612,P00740,P05154,P17301,O00203,O95140,Q99571,P30273,Q9Y6X5,Q13201,P45973,P51159,Q9NRW7,Q9UNN8,Q14185,P07204,…	0.00126819	0.0249655	0.04
GO:0031091	platelet alpha granule	C	4	59	36	4343	0.111111	0.0135851	over	P16671,P02675,P02671,P02679	P16284,P21926,Q9UHQ9,P16671,Q6YHK3,Q96JJ7,P09486,Q6ZUX7,P05106,Q06481,P08514,P02768,O43707,P01009,P12814,P01023,P02751,P02675,P02671,P04075,P02679,P01011,P35609,P02763,P00488,P10909,P04275,P19652,P01042,P04217,P05155,Q86UX7,P04196,P02765,P00747,Q9NUQ9,P08697,Q9NTK5,P62328,Q9UEU0,P02775,Q8NBX0,Q9NXH8,Q8NBF2,P02776,P00746,P07996,Q13201,P07225,Q6UXV4,O14498,O00391,Q9UNF1,Q9Y6I9,P05154,P61764,O00186,…	0.00130869	0.0253605	0.0677966
GO:0010810	regulation of cell-substrate adhesion	P	5	101	36	4343	0.138889	0.0232558	over	P16671,P02675,P02671,P02679,P39900	P54851,Q10588,Q15063,O14936,P07996,P20936,P27986,O95819,P46939,Q13418,P14923,P55290,Q14118,P16671,Q99828,Q00534,Q05513,Q9HB19,P04004,P14543,Q9Y6C2,Q9H8L6,Q15404,P63000,P48059,P98095,Q53GQ0,O95994,P26006,P49593,Q9BXX0,P23229,Q7Z7G0,P08648,Q6UXI9,P27658,Q13201,P16050,P36404,P09382,P02452,P61586,P00747,Q08495,Q9BTW9,O15123,Q9UPN3,Q9ULV4,P51452,Q9H2G2,Q9UPQ0,Q13464,O43293,O75116,Q7Z460,Q05397,P29320,…	0.00130955	0.0253605	0.049505
GO:0015908	fatty acid transport	P	3	27	36	4343	0.0833333	0.0062169	over	P15090,P02649,P16671	Q6PCB7,Q6P1M0,P23786,O43772,P50416,Q13085,P07996,Q92959,Q9UIG8,P15090,P02649,P05413,P28288,P18859,O60488,Q99571,O15439,P07814,P16671,P33121,O95573,P04083,P12821,P14555,P14174,P43405,P00505	0.00133486	0.0256384	0.111111
GO:0044117	growth of symbiont in host	P	2	7	36	4343	0.0555556	0.00161179	over	P16671,P18428	P22059,P05164,P16671,P08311,P18428,P08246,P11226	0.00136695	0.0256384	0.285714
GO:0044126	regulation of growth of symbiont in host	P	2	7	36	4343	0.0555556	0.00161179	over	P16671,P18428	P22059,P05164,P16671,P08311,P18428,P08246,P11226	0.00136695	0.0256384	0.285714
GO:0044146	negative regulation of growth of symbiont involved in interaction with host	P	2	7	36	4343	0.0555556	0.00161179	over	P16671,P18428	P05164,P16671,P08311,P18428,P08246,P11226,P49913	0.00136695	0.0256384	0.285714
GO:0044421	extracellular region part	C	22	1540	36	4343	0.611111	0.354594	over	P02675,P02671,P02679,P02746,P02745,P0C0L4,P02743,P02649,P04003,P16671,P02747,P18428,P35542,P39900,Q9BXN1,P28906,P48061,P02794,P15090,P22748,Q04695,Q8TED4	P02751,P02675,P02671,P02679,P08697,P07996,Q14314,P02746,P02745,P02768,P68871,P60709,P63261,P12111,P69905,P62736,P68133,P12109,P01857,P07355,P01024,P02787,O43707,P06733,P12110,P09211,P01009,P12814,P01023,P07339,P01834,A5A3E0,Q562R1,P09382,P98160,P51884,P13796,P06396,P68104,P01859,P26038,P00738,Q8IWL1,P11142,P02647,O15230,P04083,P01860,P00558,P11047,P0C0L5,Q13228,P0CG39,P62937,O60814,P0C0L4,P04114,…	0.00144363	0.0268651	0.0142857
GO:0005576	extracellular region	C	23	1656	36	4343	0.638889	0.381303	over	P02649,P02675,P02671,P02679,P02746,P02745,P0C0L4,P02743,P04003,P16671,P02747,P18428,P35542,P39900,Q9BXN1,P28906,P48061,P02794,P15090,P22748,Q04695,Q8TED4,P0DOX8	O15230,P55268,P02649,P24043,Q9UQ16,P24821,P35555,P55083,P55001,Q14766,Q6ZMP0,P55081,Q13361,P02751,P02675,P02671,P02679,P08697,P07996,Q14314,P39059,P51884,P08123,P02452,P02458,P02461,P08572,P02462,Q01955,P53420,P05997,P20908,P25940,P27658,Q99715,Q05707,P02746,P02745,P07355,P98160,P11047,Q16787,O00468,Q16363,P23142,P04004,P14543,P07942,Q15582,Q9H8L6,Q14112,P39060,P36955,Q13753,Q9UQE7,Q14118,P35625,…	0.00147995	0.0273275	0.0138889
GO:0045089	positive regulation of innate immune response	P	6	156	36	4343	0.166667	0.0359199	over	P02675,P02671,P02679,P16671,P18428,P39900	P12956,P78527,P13010,P23246,P41218,Q15233,Q9ULZ3,P09429,Q16666,P43243,Q86WV6,Q8WXF1,Q96PK6,Q96ST3,Q7Z434,O94992,Q06323,Q9UL46,O14818,P25786,O43242,P60900,P62195,P35998,P17980,Q13200,P55036,P62191,P40306,Q9UNM6,P25789,P28066,O00231,Q99460,P43686,Q16401,P62333,P25788,P63208,Q13177,Q15008,P28070,P15941,P49720,P01111,P01116,P28065,O00233,P28072,P20618,Q99436,P17612,O00232,Q05655,P49721,P16885,P28074,…	0.00155403	0.0284746	0.0384615
GO:0031589	cell-substrate adhesion	P	6	157	36	4343	0.166667	0.0361501	over	P16671,P02675,P02671,P02679,P28906,P39900	P54851,Q10588,Q15063,O14936,P07996,P20936,P27986,O95819,P46939,Q13418,P14923,P55290,Q14118,P16671,Q99828,Q00534,Q05513,Q9HB19,P13612,Q9HCM4,P18206,P02675,P02671,P02679,P50895,P05556,P04004,P35222,P14543,P61586,Q9Y6C2,Q96AC1,P56199,Q14112,P63000,Q9BX66,P16070,P26006,Q9UBX5,P02461,Q15942,P05107,P06756,P23229,Q6UXI9,P17301,P16144,P08962,Q9HBI0,Q9UM22,P53708,Q9Y5Y7,P20701,P05106,P25940,P08514,Q9BX67,…	0.00160611	0.0292043	0.0382166
GO:0034113	heterotypic cell-cell adhesion	P	3	29	36	4343	0.0833333	0.00667741	over	P02675,P02671,P02679	P02647,Q96S97,Q9H4A3,Q15848,Q13164,P02675,P02671,P02679,Q15109,P16070,O75955,P40199,P16050,P78310,P14923,P15924,P05556,Q9NVD7,P08575,P05107,P06756,P20702,P08648,Q8N423,P19256,P05106,P13612,Q13683,P41217	0.00164868	0.0297512	0.103448
GO:0010770	positive regulation of cell morphogenesis involved in differentiation	P	4	63	36	4343	0.111111	0.0145061	over	P48061,P02675,P02671,P02679	P02751,Q9UPN3,P31150,Q13418,Q7L576,P43034,Q9UJU6,Q6IBS0,A0MZ66,Q16643,Q13439,Q9Y5S1,P46821,P53667,Q13153,P53990,Q07954,O14786,P48061,P61586,P52565,O15031,Q02750,Q9Y4D7,O00506,Q8N4C6,Q9ULL4,O94813,P51805,Q9UL25,P51809,Q14444,P23468,P61160,O60313,O00429,Q9UQB8,O60229,P21333,P02675,P02647,P02671,P02679,P27797,P60953,O15144,P50570,P63000,P48059,P60903,Q07021,P46109,P46108,Q7Z4I7,Q14155,Q96S97,Q99828,…	0.00167289	0.0299611	0.0634921
GO:0030169	low-density lipoprotein particle binding	F	2	8	36	4343	0.0555556	0.00184204	over	P02743,P16671	P02743,P55290,P16671,P07996,Q9NY15,P21757,Q5KU26,P01130	0.00181311	0.0314403	0.25
GO:0044110	growth involved in symbiotic interaction	P	2	8	36	4343	0.0555556	0.00184204	over	P16671,P18428	P22059,P05164,P16671,P08311,P18428,P08246,P11226,P49913	0.00181311	0.0314403	0.25
GO:0044116	growth of symbiont involved in interaction with host	P	2	8	36	4343	0.0555556	0.00184204	over	P16671,P18428	P22059,P05164,P16671,P08311,P18428,P08246,P11226,P49913	0.00181311	0.0314403	0.25
GO:0044144	modulation of growth of symbiont involved in interaction with host	P	2	8	36	4343	0.0555556	0.00184204	over	P16671,P18428	P22059,P05164,P16671,P08311,P18428,P08246,P11226,P49913	0.00181311	0.0314403	0.25
GO:0015718	monocarboxylic acid transport	P	3	30	36	4343	0.0833333	0.00690767	over	P15090,P02649,P16671	Q6PCB7,Q6P1M0,O95563,P23786,O43772,P50416,Q13085,P07996,Q04828,Q92959,Q9UIG8,P00505,O60488,P15090,P02649,P05413,P28288,P18859,Q99571,O15439,O14745,P07814,P16671,P33121,O95573,P04083,P12821,P14555,P14174,P43405	0.00182148	0.0314403	0.1
GO:0010811	positive regulation of cell-substrate adhesion	P	4	65	36	4343	0.111111	0.0149666	over	P16671,P02675,P02671,P02679	P46939,Q13418,P14923,P55290,Q14118,P16671,Q99828,Q00534,Q05513,P54851,Q9HB19,P46940,P04196,P63000,P48059,P60903,P49593,Q13464,Q9HCM4,P31431,O14786,O95819,Q07092,P21333,P02675,P02647,P02671,P02679,P27797,P60953,O15144,P50570,Q07021,P46109,P46108,Q7Z4I7,Q14155,Q96S97,Q9H2D6,Q70J99,Q14185,Q5VZK9,Q08495,Q8TCU6,P02751,P23142,P40199,P04004,P14543,Q9Y6C2,Q9H8L6,Q15404,P98095,Q53GQ0,O95994,P26006,Q9BXX0,…	0.00187915	0.0322024	0.0615385
GO:1903530	regulation of secretion by cell	P	7	222	36	4343	0.194444	0.0511167	over	P48061,P02675,P02671,P02679,P02649,P28906,P39900	P11234,P37840,P01019,P02647,P02652,P19367,P27361,Q15046,Q16539,Q9H4X1,Q96IY4,P62834,P05141,P12236,P12235,P63092,Q9NY47,P11166,Q13488,P27487,Q14573,O43768,P50416,P16298,Q14643,Q14571,Q9Y2Y0,P36404,P54920,P61764,P06307,O76070,O60260,P27338,P31645,Q06124,P61026,Q92930,P61006,P46459,O95716,P11233,P63027,Q9UL25,Q12846,O43236,Q8WYJ6,Q8N490,Q9Y6M5,P00367,Q13148,O00233,Q8NE86,P02753,O60488,P15104,O60825,…	0.00194125	0.033029	0.0315315
GO:0048583	regulation of response to stimulus	P	19	1252	36	4343	0.527778	0.28828	over	P02675,P02671,P02679,P16671,P18428,P02743,P0C0L4,P02746,P02747,P02745,P04003,P02649,P31415,P28906,Q9BXN1,P48061,P39900,P15090,P30486	Q15750,Q5VWQ8,P28482,P27361,P46109,P46108,Q9H2K8,Q9UHA4,P19525,Q9Y2Q5,Q13905,Q99683,O95382,P49768,P62979,P32119,P00441,P60033,P56199,P30040,P04233,P49407,P01031,P61088,Q13404,Q6UVK1,P08575,Q15046,Q02750,Q86VI3,P36507,Q15121,Q06124,P07996,Q6UXB2,P46734,Q16539,Q13131,P21730,P0DJI8,P10721,P09038,Q9Y6K9,Q03135,P30153,P67775,P51452,Q13098,P01024,P30273,Q06187,P31994,P13747,P04264,O75636,P11226,P01023,…	0.00206706	0.0349201	0.0151757
GO:0051239	regulation of multicellular organismal process	P	15	859	36	4343	0.416667	0.19779	over	P02649,P31415,P16671,P28906,P02747,P18428,P02675,P02671,P02679,P02743,P48061,Q04695,Q9BXN1,P15090,P39900	P46940,P02788,Q9Y624,P35247,P07948,Q99732,Q14956,P20020,Q9UN36,Q9Y639,Q06187,P00441,P01019,O75955,Q16666,P19525,P82094,P12883,P13533,P05023,P16615,Q13557,P10253,O76003,P08590,P10916,P26678,P12829,P0DP24,Q8N335,P17612,Q01484,P56539,P11532,P35222,O60341,P51608,O94925,Q4KMQ2,P09429,Q8N423,P14902,P01889,Q05315,Q9BZS1,P30511,P01892,P61769,P13747,Q92499,O95786,Q9NR30,Q7Z434,Q10589,P02647,P02652,P19367,…	0.00209497	0.0350853	0.0174622
GO:0002376	immune system process	P	18	1151	36	4343	0.5	0.265024	over	P02745,P02675,P02671,P02679,P16671,P18428,P0DOX8,P30486,P0C0L4,P02746,P02747,P02794,P48061,P02743,P04003,P28906,P02649,P39900	P35579,Q92608,Q96L92,P26038,P60033,P14222,Q8NF50,Q12959,O43639,Q9ULZ3,P09429,P10909,Q15109,P43490,P37840,P05107,P55008,P20160,P02745,P11215,P21730,P36888,Q07812,P08575,P04083,Q9BX67,P55160,Q5JSL3,Q96BY6,P42574,Q9BZS1,P07948,P01024,P30273,Q06187,P31994,P13747,P04264,O75636,P11226,P01023,P05155,P04439,P09668,P00492,P53634,Q13630,P54851,P16298,P30461,P01892,O15400,Q9NUQ9,P30511,P61769,P13671,P13987,…	0.0021063	0.0350853	0.0156386
GO:0005102	signaling receptor binding	F	10	440	36	4343	0.277778	0.101312	over	P48061,P16671,P35542,Q04695,P02649,P15090,P02675,P02671,P02679,P18428	P21333,P0DMV9,P11142,P04899,P08754,P63096,P07602,P49407,P50148,Q14344,P29992,Q92888,P16144,P32121,P31689,Q9NZN5,P0DJI8,O60260,O15085,Q9UNE7,Q9UEW3,P27986,Q969X1,O60936,Q14790,Q13546,P42574,Q5VWQ8,Q99836,P48023,Q15628,O60496,P09038,Q9Y639,P62993,P46108,P18031,P16333,P12931,P07948,O00560,Q13618,Q9Y618,Q13573,Q03135,P17813,P04062,P06744,P43490,P09429,Q12904,P14174,Q14116,Q15848,P28799,O75888,O95760,…	0.00231239	0.0375964	0.0227273
GO:0010544	negative regulation of platelet activation	P	2	9	36	4343	0.0555556	0.0020723	over	P02679,P02649	P02679,P21926,Q05655,Q13976,P18054,P00734,P02649,P07204,P29474	0.002319	0.0375964	0.222222
GO:0001846	opsonin binding	F	2	9	36	4343	0.0555556	0.0020723	over	P0C0L4,P02743	P0C0L4,P27797,P02743,Q07021,Q9NPY3,P35232,P05107,P11215,P06756	0.002319	0.0375964	0.222222
GO:0060627	regulation of vesicle-mediated transport	P	7	229	36	4343	0.194444	0.0527285	over	P02649,P02675,P02671,P02679,P16671,P04003,P0C0L4	P11234,O75955,P30533,Q8IZ07,O00560,P49407,P16885,P08962,P43405,P32121,Q06787,Q8NBU5,Q6P3W7,Q9Y6B6,Q9NR31,Q9HCU5,P54920,P61764,P61026,Q92930,P61006,P46459,O95716,P11233,P63027,Q9UL25,Q12846,O43236,Q8WYJ6,Q9H223,P61018,P20338,P61020,P51148,O00291,P55290,P53680,Q13492,P20339,Q9UMY4,P57105,O00499,Q96T51,P18031,O75146,Q15036,Q9Y6Q2,P31146,O60343,P07355,P04083,P33176,Q92599,Q9H270,Q9P253,Q9H269,P49754,…	0.00232018	0.0375964	0.0305677
GO:0030168	platelet activation	P	4	70	36	4343	0.111111	0.0161179	over	P02649,P02675,P02671,P02679	P04196,P30273,P43405,P00734,P02649,P07204,P29474,P08567,P68871,P60709,P63261,P35579,P21333,Q9Y490,P18206,P02675,P02671,P19105,P02679,O00299,P21291,P04792,P24844,Q86UX7,Q13418,P63092,P29350,P61225,P61764,O00186,P05106,O43427,P08514,P53582,P49747,P07948,P21926,Q05655,Q13976,P18054,Q08495,P63104,P08123,P62873,P04275,P02452,P28482,P27361,P49407,P50148,Q14344,P02461,P29992,P16885,Q14573,P59768,Q06124,…	0.00247101	0.0397699	0.0571429
GO:1904019	epithelial cell apoptotic process	P	3	34	36	4343	0.0833333	0.00782869	over	P02675,P02671,P02679	Q01955,Q99683,Q5VWQ8,P05787,P06396,P05783,P62330,Q13043,Q13188,P09601,P32121,Q99523,P42345,P02675,P02671,P02679,P05362,Q13164,P39060,P42330,Q53EL6,Q4KMQ2,P07996,Q9H4X1,P41743,Q19T08,P13612,P19174,P48023,P20810,O76024,Q13247,P05198,O00471	0.0026243	0.0416739	0.0882353
GO:1900024	regulation of substrate adhesion-dependent cell spreading	P	3	34	36	4343	0.0833333	0.00782869	over	P02675,P02671,P02679	O43707,Q15063,P23142,Q9ULV4,P32455,P09758,Q9P258,Q08495,P21333,P02675,P02647,P02671,P02679,P27797,P60953,O15144,P50570,P63000,P48059,P60903,Q07021,P46109,P46108,Q7Z4I7,Q14155,Q96S97,Q99828,Q9H2D6,Q70J99,Q14185,O14786,Q5VZK9,Q8TCU6,Q05397	0.0026243	0.0416739	0.0882353
GO:0006820	anion transport	P	5	120	36	4343	0.138889	0.0276307	over	P22748,Q8TED4,P15090,P02649,P16671	Q6PCB7,Q6P1M0,O75915,Q15041,P49768,O95436,P02730,O00299,Q9NZA1,Q9Y696,O95833,P30536,O00168,Q4KMQ2,Q9NW15,Q5XXA6,P53007,Q9UJS0,Q9H936,O75746,Q8TDW0,O95563,P23786,O43772,P50416,Q13085,P08195,Q15758,Q9NRA2,Q96NB2,A6NFQ2,P07996,P05089,P63027,O94925,P61764,O14908,O75145,P37840,P06307,P68871,P69905,P00915,P00918,P29972,P22748,Q9UHQ9,Q02094,P07451,P48751,Q9Y6M7,P01266,Q04828,Q92959,Q9UIG8,Q8TED4,Q9H9B4,…	0.00281247	0.0443662	0.0416667
GO:0090277	positive regulation of peptide hormone secretion	P	3	35	36	4343	0.0833333	0.00805895	over	P02675,P02671,P02679	P00367,Q13148,O00233,Q8NE86,P02753,O60488,P15104,O60825,P17302,P33176,Q07954,P63167,P63000,P49407,P30626,Q9TQE0,Q9NRX4,P13760,P55809,P13761,P80108,P16298,Q12846,O95563,Q5XXA6,P62760,Q92930,Q15811,P62341,P18509,Q12904,P00533,P02675,P02671,P02679	0.00285406	0.0444339	0.0857143
GO:0070527	platelet aggregation	P	3	35	36	4343	0.0833333	0.00805895	over	P02679,P02675,P02671	P43405,P07948,P02679,P21926,Q05655,Q13976,P18054,Q08495,P68871,P60709,P63261,P35579,P21333,Q9Y490,P18206,P02675,P02671,P19105,O00299,P21291,P04792,P24844,Q86UX7,Q13418,P63092,P29350,P61225,P61764,P08567,O00186,P05106,O43427,P08514,P53582,P49747	0.00285406	0.0444339	0.0857143
GO:0051223	regulation of protein transport	P	7	238	36	4343	0.194444	0.0548008	over	P16671,P02649,P02675,P02671,P02679,P28906,P39900	P37198,Q7Z3B4,Q9BVL2,P02647,P02652,P19367,P27361,Q15046,Q16539,P62834,P05141,P12236,P12235,P63092,Q9NY47,P11166,Q13488,P27487,Q14573,O43768,P50416,P16298,Q14643,Q14571,Q9Y2Y0,P36404,P00367,Q13148,O00233,Q8NE86,P02753,O60488,P15104,O60825,P17302,P13796,Q92599,P18031,Q08211,O95786,Q7Z434,P33176,Q07954,P63167,P63000,P49407,P30626,Q9TQE0,Q9NRX4,P13760,P55809,P13761,P80108,Q12846,O95563,Q5XXA6,P62760,…	0.00288941	0.0446921	0.0294118
GO:0051046	regulation of secretion	P	7	239	36	4343	0.194444	0.0550311	over	P48061,P02675,P02671,P02679,P02649,P28906,P39900	P11234,P37840,P01019,P02647,P02652,P19367,P27361,Q15046,Q16539,P04233,P05109,P04899,Q9Y5X3,P24530,P21964,Q9H4X1,Q96IY4,P62834,P05141,P12236,P12235,P63092,Q9NY47,P11166,Q13488,P27487,Q14573,O43768,P50416,P16298,Q14643,Q14571,Q9Y2Y0,P36404,P29972,P54920,P61764,P06307,O76070,O60260,P27338,P31645,Q06124,P61026,Q92930,P61006,P46459,O95716,P11233,P63027,Q9UL25,Q12846,O43236,Q8WYJ6,Q8N490,Q9Y6M5,P00367,…	0.00295879	0.0454699	0.0292887
GO:1903522	regulation of blood circulation	P	4	74	36	4343	0.111111	0.0170389	over	P02675,P02671,P02679,P31415	P12883,P13533,P05023,P16615,Q13557,P10253,O76003,P08590,P10916,P26678,P12829,P0DP24,P01019,Q8N335,P17612,Q01484,P56539,P11532,P20020,Q03135,P29474,P62258,P09493,P25098,P17661,P30626,O00168,Q13207,P18859,P78417,O15247,Q12797,P28161,P05026,P12821,P42892,P49840,P02675,P02671,P02679,P05362,P00533,P17302,Q9NZN3,Q99571,O76074,Q9NY47,O75844,Q99996,P54289,Q9BXT2,P63165,O75694,P78310,P14923,P15924,O00499,…	0.00302873	0.0462463	0.0540541
GO:0008625	extrinsic apoptotic signaling pathway via death domain receptors	P	3	36	36	4343	0.0833333	0.0082892	over	P02675,P02671,P02679	Q14790,P17931,Q15628,P23497,Q12846,P25445,Q13546,P50591,P48023,P02675,P02671,P02679,P05362,P07203,Q969X1,Q15121,P26583,Q92974,P09601,P29474,Q13043,Q13188,P07996,Q9UNN5,Q99497,P35625,O00571,O95817,Q07812,Q9NR28,P53355,O95166,P27986,Q99523,Q5VWQ8,Q6QNY1	0.00309589	0.0469707	0.0833333
GO:0002758	innate immune response-activating signal transduction	P	5	126	36	4343	0.138889	0.0290122	over	P02675,P02671,P02679,P16671,P18428	Q06323,Q9UL46,O14818,P25786,O43242,P60900,P62195,P35998,P17980,Q13200,P55036,P62191,P40306,Q9UNM6,P25789,P28066,O00231,Q99460,P43686,Q16401,P62333,P25788,P63208,Q13177,Q15008,P28070,P15941,P49720,P01111,P01116,P28065,O00233,P28072,P20618,Q99436,P17612,O00232,Q05655,P49721,P16885,P28074,P28062,O00487,P19838,P51665,Q15750,P48556,P25787,P61289,P30273,O75832,P12931,P43405,P98088,Q9NNX6,Q04206,P13598,…	0.00347715	0.0514086	0.0396825
GO:0019934	cGMP-mediated signaling	P	2	11	36	4343	0.0555556	0.00253281	over	P02649,P16671	P07996,Q02153,P02649,P29972,P10644,P13861,P16671,P31323,Q13976,P24530,Q14432	0.00350615	0.0514086	0.181818
GO:1990000	amyloid fibril formation	P	2	11	36	4343	0.0555556	0.00253281	over	P02649,P16671	P02649,P98160,P10909,P02511,P01130,P49768,P06396,P62942,P16671,P61769,Q13546	0.00350615	0.0514086	0.181818
GO:0019433	triglyceride catabolic process	P	2	11	36	4343	0.0555556	0.00253281	over	P15090,P02649	P02656,P80108,P06727,P02655,P02647,P04114,Q01469,P15090,P02649,P05413,Q99685	0.00350615	0.0514086	0.181818
GO:0051707	response to other organism	P	8	315	36	4343	0.222222	0.0725305	over	P48061,P16671,P18428,P04003,P15090,P02675,P02671,P39900	P05164,P46108,P03950,P08246,P49913,P11678,P42224,P29590,Q9ULZ3,O95786,Q86WV6,Q8IXQ6,Q96ST3,Q7Z434,P61769,P02788,P10909,P06702,P05109,P61626,Q8TDL5,P08311,P59665,P80188,P20160,P12724,Q96PD5,P81605,P24158,P14555,P01857,P01834,P01859,P00738,P01860,P0DOY2,P01876,P01861,P12429,P62820,P01871,P61106,P01780,P01768,P05161,P35247,P01825,Q05655,A0A0B4J1X5,P01782,P02775,P01742,P30273,Q9NY15,A0A0C4DH34,A0A0C4…	0.00351788	0.0514086	0.0253968
GO:0043207	response to external biotic stimulus	P	8	315	36	4343	0.222222	0.0725305	over	P48061,P16671,P18428,P04003,P15090,P02675,P02671,P39900	P05164,P46108,P03950,P08246,P49913,P11678,P42224,P29590,Q9ULZ3,O95786,Q86WV6,Q8IXQ6,Q96ST3,Q7Z434,P61769,P02788,P10909,P06702,P05109,P61626,Q8TDL5,P08311,P59665,P80188,P20160,P12724,Q96PD5,P81605,P24158,P14555,P01857,P01834,P01859,P00738,P01860,P0DOY2,P01876,P01861,P12429,P62820,P01871,P61106,P01780,P01768,P05161,P35247,P01825,Q05655,A0A0B4J1X5,P01782,P02775,P01742,P30273,Q9NY15,A0A0C4DH34,A0A0C4…	0.00351788	0.0514086	0.0253968
GO:0090087	regulation of peptide transport	P	7	247	36	4343	0.194444	0.0568731	over	P16671,P02649,P02675,P02671,P02679,P28906,P39900	P37198,Q7Z3B4,Q9BVL2,P02647,P02652,P19367,P27361,Q15046,Q16539,P04233,P05109,P62834,P05141,P12236,P12235,P63092,Q9NY47,P11166,Q13488,P27487,Q14573,O43768,P50416,P16298,Q14643,Q14571,Q9Y2Y0,P36404,P00367,Q13148,O00233,Q8NE86,P02753,O60488,P15104,O60825,P17302,P13796,Q92599,P18031,Q08211,O95786,Q7Z434,P33176,Q07954,P63167,P63000,P49407,P30626,Q9TQE0,Q9NRX4,P13760,P55809,P13761,P80108,Q12846,O95563,…	0.00356138	0.0517269	0.0283401
GO:0050878	regulation of body fluid levels	P	6	184	36	4343	0.166667	0.042367	over	P02675,P02671,P02679,P16671,P02649,P28906	Q4KMQ2,P15121,P02730,P63092,P29972,P10644,P13861,O76024,P31323,P17612,P55087,Q7L804,Q9ULV0,P54851,P04899,Q9BT40,P17342,P24530,P41146,P17302,P13498,P68871,P02042,P01009,P02675,P08758,Q9NZN4,P02671,P02679,P01008,P08123,P69892,P69891,P84243,P00488,Q9H4M9,P04275,P02452,Q9NZN3,P00734,P47755,P60953,P52907,P00747,P47756,P68431,P63000,P13987,P49257,P50148,P49961,Q9UIJ7,P16671,P05546,Q13310,O95340,P20339,…	0.00359001	0.0518266	0.0326087
GO:0005783	endoplasmic reticulum	C	13	725	36	4343	0.361111	0.166935	over	P31415,P22748,P02671,P0C0L4,P02679,P02649,P31513,Q9BPW9,Q8TED4,Q9NP78,P30486,P02675,P43155	P11021,P04114,P27797,P27824,P23284,P30040,Q9Y4L1,P30626,O94832,Q13162,Q13217,Q86TM6,Q14BN4,O95166,P21817,P31415,P49768,Q8IWL1,P04843,Q07065,P61106,P04844,P36578,Q07020,Q02818,P22748,P62266,P37840,Q02878,P63220,P35247,P04839,P14598,P11684,Q8TCT9,Q9UQB8,Q6ZMZ3,Q99442,P15104,O60568,P41222,Q5BJF2,P15848,Q15629,Q96A33,O95793,Q04756,P16157,P16615,P62942,O14983,P28161,Q93084,Q12955,O60936,Q14573,Q8WXH0,…	0.00380137	0.0545474	0.017931
GO:0043410	positive regulation of MAPK cascade	P	5	129	36	4343	0.138889	0.029703	over	P02675,P02671,P02679,P02649,P16671	Q15750,Q5VWQ8,P28482,P27361,P46109,P46108,Q9H2K8,Q9UHA4,P19525,Q9Y2Q5,Q13905,Q99683,O95382,P49768,P62979,P32119,P00441,P60033,P56199,P30040,P04233,P49407,P01031,P61088,Q13404,Q6UVK1,P08575,Q15046,Q02750,Q86VI3,P36507,Q15121,Q06124,P07996,Q6UXB2,P46734,Q16539,Q13131,P21730,P0DJI8,P10721,P09038,Q9Y6K9,Q9UJU6,Q9P035,O60271,P18031,P43405,Q13546,Q8NB16,O75915,Q9BUL8,O00506,O15344,P46940,Q13418,P01116,…	0.00384904	0.0549007	0.0387597
GO:0005581	collagen trimer	C	3	39	36	4343	0.0833333	0.00897997	over	P02746,P02747,P02745	P51884,P12111,P12109,P07585,P08123,P02452,P02458,P02461,P05997,P20908,P25940,Q99715,Q05707,Q07092,P27658,P08572,P02462,Q01955,P53420,P39059,P12110,A6NMZ7,Q8IWL1,Q9Y6C2,P39060,A8TX70,P02746,Q9BXX0,P02747,P35247,P02745,Q15848,O75636,Q9BXJ2,P21757,P11226,Q5KU26,Q96P44,Q9UEW3	0.00389572	0.054909	0.0769231
GO:0045921	positive regulation of exocytosis	P	3	39	36	4343	0.0833333	0.00897997	over	P02675,P02671,P02679	P61764,P30273,P43405,P09769,Q12846,P05107,P11215,P11279,O43747,P30511,O95716,Q70J99,P51159,Q8WUM4,P51149,O43633,O14964,O75351,Q9UN37,P31431,Q99816,P18827,Q96H20,Q92783,O00560,Q9BV40,P51809,O95219,O00429,P02675,P02671,P02679,P37840,P20339,O75122,P51151,Q7Z460,Q15904,P62760	0.00389572	0.054909	0.0769231
GO:1901264	carbohydrate derivative transport	P	2	12	36	4343	0.0555556	0.00276307	over	Q8TED4,P18428	Q9NRA2,Q8TED4,P12235,Q6NUK1,P17302,P18428,Q16774,P61916,O95994,Q9BV40,P13498,P07602	0.00418551	0.0579956	0.166667
GO:0009607	response to biotic stimulus	P	8	324	36	4343	0.222222	0.0746028	over	P48061,P16671,P18428,P04003,P15090,P02675,P02671,P39900	P05164,P46108,P03950,P08246,P49913,P11678,P42224,P29590,Q9ULZ3,O95786,Q86WV6,Q8IXQ6,Q96ST3,Q7Z434,P61769,P50135,P14222,P04196,P09429,P10809,P02788,P10909,P06702,P05109,P61626,Q8TDL5,P08311,P59665,P80188,P20160,P12724,Q96PD5,P81605,P24158,P14555,P01857,P01834,P01859,P00738,P01860,P0DOY2,P01876,P01861,P12429,P62820,P01871,P61106,P01780,P01768,P05161,P35247,P01825,Q05655,A0A0B4J1X5,P01782,P02775,P01…	0.00418688	0.0579956	0.0246914
GO:0046887	positive regulation of hormone secretion	P	3	40	36	4343	0.0833333	0.00921022	over	P02675,P02671,P02679	P00367,Q13148,O00233,Q8NE86,P02753,O60488,P15104,O60825,P17302,P33176,Q07954,P63167,P63000,P49407,P30626,Q9TQE0,Q9NRX4,P13760,P55809,P13761,P80108,P16298,Q12846,O95563,Q5XXA6,P62760,Q92930,Q15811,P62341,P18509,Q12904,P02675,P02671,P02679,P00533,Q9BV40,P51809,O95219,P82094,Q06124	0.00418776	0.0579956	0.075
GO:0006950	response to stress	P	19	1327	36	4343	0.527778	0.305549	over	P02649,P48061,P02745,P02675,P02671,P02679,P16671,P18428,P02743,P35542,P0C0L4,P31415,P28906,P04003,P02746,P02747,P39900,P15090,P30486	P16104,Q15121,O75663,Q06124,Q16539,Q12888,Q13315,Q96RU2,Q9NYP3,P09211,P04040,P02649,P05090,P00441,P04179,Q9NNW7,P62979,P09874,P54727,P61201,Q16531,Q9BT78,P41208,Q99627,Q13098,Q9H9Q2,Q92905,Q7L5N1,Q92466,Q13620,Q13619,Q9UNS2,Q9UBW8,P62877,Q96T60,P05114,Q9Y3Z3,P23246,P61088,P46063,P25490,O00487,Q9H1E3,P49959,P39748,P35244,P27694,P15927,Q92878,Q14191,Q8TAF3,O60673,Q9Y2M0,Q9UJA3,P49736,Q15819,P09884,…	0.00430906	0.0593305	0.014318
GO:0070201	regulation of establishment of protein localization	P	7	258	36	4343	0.194444	0.0594059	over	P16671,P02649,P02675,P02671,P02679,P28906,P39900	P37198,Q7Z3B4,Q9BVL2,P02647,P02652,P19367,P27361,Q15046,Q16539,P62834,P05141,P12236,P12235,P63092,Q9NY47,P11166,Q13488,P27487,Q14573,O43768,P50416,P16298,Q14643,Q14571,Q9Y2Y0,P36404,P00367,Q13148,O00233,Q8NE86,P02753,O60488,P15104,O60825,P17302,P13796,Q92599,P18031,Q08211,O95786,Q7Z434,P33176,Q07954,P63167,P63000,P49407,P30626,Q9TQE0,Q9NRX4,P13760,P55809,P13761,P80108,Q12846,O95563,Q5XXA6,P62760,…	0.00453936	0.0621423	0.0271318
GO:0045597	positive regulation of cell differentiation	P	7	259	36	4343	0.194444	0.0596362	over	P16671,P02649,P48061,P02675,P02671,P02679,P28906	P35222,O60341,P02452,Q9H4G4,O43294,P98082,Q9H4X1,P29508,P42345,O00560,P04114,P01019,P16671,P19838,Q14116,P02776,P45984,P21757,P14555,O15296,P56539,Q16539,P11021,Q14195,P62834,P06702,P02649,P36955,O95782,P26006,Q14108,Q6IBS0,P22392,O60493,P15531,P23229,O15031,Q12792,P63172,Q7Z3B1,Q12768,Q13308,P16333,P41743,Q9NZQ3,Q14012,Q9NV96,Q9Y639,Q70IA6,P11532,P15848,Q15428,Q9ULL4,P07948,Q7KZI7,Q13905,P29320,…	0.00463751	0.0631232	0.027027
GO:0051246	regulation of protein metabolic process	P	14	836	36	4343	0.388889	0.192494	over	P15090,P02649,Q04695,P0C0L4,P04003,P02746,P02747,P02745,P18428,P02743,P16671,P02675,P02671,P02679	P60709,Q16543,P31947,Q96JB5,Q15750,Q5VWQ8,P28482,P27361,P46109,P46108,Q9H2K8,Q9UHA4,P19525,Q9Y2Q5,Q13905,Q99683,O95382,P49768,P62979,P32119,P00441,P60033,P56199,P30040,P04233,P49407,P01031,P61088,Q13404,Q6UVK1,P08575,Q15046,Q02750,Q86VI3,P36507,Q15121,Q06124,P07996,Q6UXB2,P46734,Q16539,Q13131,P21730,P0DJI8,P10721,P09038,Q9Y6K9,Q03135,P30153,P67775,P51452,Q13098,Q96L73,P07954,P62341,P01023,P05155,…	0.00477567	0.0646343	0.0167464
GO:2001237	negative regulation of extrinsic apoptotic signaling pathway	P	3	42	36	4343	0.0833333	0.00967073	over	P02675,P02671,P02679	P02675,P02671,P02679,P05362,P07203,Q15628,Q969X1,Q15121,P26583,Q14790,Q92974,P25445,P09601,Q13546,P50591,P48023,P29474,Q99497,P0DMV9,P32119,P35221,P02776,Q86WB0,Q13164,P02458,P09211,P02545,P17931,P48506,P06756,P23229,Q14247,P48507,O60936,P07996,P61289,P12931,P42858,Q9NR09,O14786,Q04206,P46937	0.00481104	0.0647451	0.0714286
GO:0055094	response to lipoprotein particle	P	2	13	36	4343	0.0555556	0.00299332	over	P16671,P02649	P55290,P16671,P05556,P60033,P21926,P05107,P30273,P43405,O15118,P01130,Q5JRA6,Q99836,P02649	0.00492081	0.0654825	0.153846
GO:0071402	cellular response to lipoprotein particle stimulus	P	2	13	36	4343	0.0555556	0.00299332	over	P16671,P02649	P55290,P16671,P05556,P60033,P21926,P05107,P30273,P43405,O15118,P01130,Q5JRA6,Q99836,P02649	0.00492081	0.0654825	0.153846
GO:0010038	response to metal ion	P	5	138	36	4343	0.138889	0.0317753	over	P02745,P02675,P02671,P02679,P15090	P0DP24,Q12797,Q13586,P13716,Q53TN4,P02745,P36551,Q16595,P37840,P21399,P11413,P30536,P05089,P00918,P05109,P00966,P50238,Q92820,Q96D96,P00480,P46952,P26678,P27338,P36776,P09417,P68133,P30613,Q13144,Q13488,Q99497,P02795,P04040,P62714,P67775,P62136,P09486,P53041,P11802,P00167,P17174,P48506,P48637,P12004,P36639,Q00796,P61769,P23919,P10721,O15118,P04156,P35613,Q14790,P42574,P18846,P08571,P07996,P09601,…	0.00513671	0.0658163	0.0362319
GO:0042277	peptide binding	F	5	138	36	4343	0.138889	0.0317753	over	P02649,P16671,P02745,P30486,P18428	Q9NXR7,P98160,P02647,P10909,Q15109,P02649,Q07954,P04233,P02511,P16671,O00264,Q13492,P01034,P05107,P17301,P02745,P30533,P11215,P14735,Q8N423,P21757,P01130,O60896,P31994,P04156,Q9UEW3,P62937,P23284,P63098,O43447,P30405,Q9Y3C6,Q08209,Q08752,Q96BP3,P01903,P01889,P30460,P10319,P30479,Q04826,P30475,P30464,P18464,P30495,Q29940,Q29718,Q29963,P13746,P04439,P30508,P30504,P30492,P03989,P30487,P30485,P04222,…	0.00513671	0.0658163	0.0362319
GO:0048585	negative regulation of response to stimulus	P	10	492	36	4343	0.277778	0.113286	over	P02743,P02649,P28906,Q9BXN1,P02675,P02671,P02679,P04003,P39900,P48061	Q03135,P30153,P67775,P51452,Q13098,P31994,P01023,P05155,P08575,P16298,Q16610,P13987,P25098,P50570,P49407,P32121,O75915,P09211,P02743,Q9NR48,Q9BZS1,O94813,Q9NRW4,P30511,Q10589,P02647,P02652,P16050,O95760,P42226,P25786,P07203,P13760,P28070,Q9BQE4,P18509,P29350,Q8NFJ5,Q9UNH7,Q9BRG1,Q96FZ7,Q99816,P49768,P51149,Q9Y5X3,P18031,Q92835,Q9ULI4,O43665,P00734,P02649,P07204,P29474,P05090,O14745,P37840,O14964,…	0.00526433	0.0658163	0.0203252
GO:0002218	activation of innate immune response	P	5	140	36	4343	0.138889	0.0322358	over	P02675,P02671,P02679,P16671,P18428	Q06323,Q9UL46,O14818,P25786,O43242,P60900,P62195,P35998,P17980,Q13200,P55036,P62191,P40306,Q9UNM6,P25789,P28066,O00231,Q99460,P43686,Q16401,P62333,P25788,P63208,Q13177,Q15008,P28070,P15941,P49720,P01111,P01116,P28065,O00233,P28072,P20618,Q99436,P17612,O00232,Q05655,P49721,P16885,P28074,P28062,O00487,P19838,P51665,Q15750,P48556,P25787,P61289,P30273,O75832,P12931,P43405,P98088,Q9NNX6,Q04206,P13598,…	0.00546007	0.0658163	0.0357143
GO:0031093	platelet alpha granule lumen	C	3	44	36	4343	0.0833333	0.0101312	over	P02675,P02671,P02679	P02768,O43707,P01009,P12814,P01023,P02751,P02675,P02671,P04075,P02679,P01011,P35609,P02763,P00488,P10909,P04275,P19652,P01042,P04217,P05155,Q86UX7,P04196,P02765,P00747,Q9NUQ9,P08697,Q9NTK5,P62328,Q9UEU0,P02775,Q8NBX0,Q9NXH8,P09486,Q8NBF2,P02776,P00746,P07996,Q13201,P07225,Q6UXV4,O14498,O00391,Q9UNF1,Q9Y6I9	0.0054877	0.0658163	0.0681818
GO:0051049	regulation of transport	P	11	581	36	4343	0.305556	0.133778	over	P02649,P31415,P48061,P16671,P02675,P02671,P02679,P28906,P39900,P04003,P0C0L4	P11234,P37840,P01019,P05023,Q04917,Q9H4A3,Q99571,P29474,O75915,Q15041,P49768,O75955,P30533,Q8IZ07,O00560,P49407,P16885,P08962,P43405,P32121,Q06787,Q8NBU5,Q6P3W7,P37198,Q7Z3B4,Q9BVL2,P02647,P02652,P19367,P27361,Q15046,Q16539,P04233,P05109,P04899,Q9Y5X3,P24530,P21964,Q9H4X1,Q96IY4,Q9Y6B6,Q9NR31,Q9HCU5,P35609,P18509,P62834,P05141,P12236,P12235,P63092,Q9NY47,P11166,Q13488,P27487,Q14573,O43768,P50416,…	0.00567237	0.0658163	0.0189329
GO:0001848	complement binding	F	2	14	36	4343	0.0555556	0.00322358	over	P0C0L4,P02743	P0C0L4,P27797,P02743,Q07021,Q9NPY3,P35232,P05107,P11215,P21730,P0C0L5,P00751,P13987,P07357,P07360	0.00571113	0.0658163	0.142857
GO:0031526	brush border membrane	C	2	14	36	4343	0.0555556	0.00322358	over	P22748,P16671	P08238,P29972,P22748,Q14344,P16671,O14745,Q53TN4,P15328,O95436,P40855,Q14728,Q9UHB6,P98164,Q6P1M0	0.00571113	0.0658163	0.142857
GO:0007263	nitric oxide mediated signal transduction	P	2	14	36	4343	0.0555556	0.00322358	over	P02649,P16671	O76074,P00533,Q02108,P33402,P23634,P07996,Q02153,O95865,P02649,O94760,P01019,P16671,P02795,P29474	0.00571113	0.0658163	0.142857
GO:0032720	negative regulation of tumor necrosis factor production	P	2	14	36	4343	0.0555556	0.00322358	over	P18428,P28906	P09211,P02763,P29350,P13686,Q14956,P18428,P30536,Q15848,P28906,P78324,P32121,O00182,Q9BZS1,Q9BQE4	0.00571113	0.0658163	0.142857
GO:0002762	negative regulation of myeloid leukocyte differentiation	P	2	14	36	4343	0.0555556	0.00322358	over	P02747,P02743	P02747,Q15848,Q13619,P02743,Q00534,Q92835,P35555,P35222,P27986,P02788,P56856,P22392,P15531,P07948	0.00571113	0.0658163	0.142857
GO:0046464	acylglycerol catabolic process	P	2	14	36	4343	0.0555556	0.00322358	over	P15090,P02649	P02656,P80108,P06727,P02655,P02647,P04114,Q01469,P15090,P02649,P05413,Q99685,P02652,O95870,Q9BV23	0.00571113	0.0658163	0.142857
GO:0046461	neutral lipid catabolic process	P	2	14	36	4343	0.0555556	0.00322358	over	P15090,P02649	P02656,P80108,P06727,P02655,P02647,P04114,Q01469,P15090,P02649,P05413,Q99685,P02652,Q9BV23,O95870	0.00571113	0.0658163	0.142857
GO:0034109	homotypic cell-cell adhesion	P	3	45	36	4343	0.0833333	0.0103615	over	P02675,P02671,P02679	P35241,Q12955,P09382,P68871,P60709,P63261,P35579,P21333,Q9Y490,P18206,P02675,P02671,P19105,P02679,O00299,P21291,P04792,P24844,Q86UX7,Q13418,P63092,P29350,P61225,P61764,P08567,O00186,P05106,O43427,P08514,P53582,P49747,P78310,P14923,P15924,P43405,P07948,P21926,Q05655,Q13976,P18054,Q08495,P14209,O14495,P06731,Q8TCZ2	0.00584644	0.0658163	0.0666667
GO:0005788	endoplasmic reticulum lumen	C	5	144	36	4343	0.138889	0.0331568	over	P31415,P02671,P0C0L4,P02679,P02649	P14625,P27797,Q12797,P55145,O43852,Q13061,P31415,P04004,P30533,P10909,P02768,P12111,P12109,P01024,P02787,P12110,P01009,P02751,P09382,P11021,P02647,P11047,P55268,P02671,P0C0L4,P04114,P35555,P02679,P01008,Q05707,P08123,P07237,P30101,P23141,Q99715,P13667,P27824,Q15084,P00450,P08572,Q14697,P02452,Q07065,Q86UP2,P14314,P07942,P01042,P23284,P00734,P02649,P19823,P02652,P02765,P50454,Q9NZ08,P30040,P10768,…	0.00614993	0.0658163	0.0347222
GO:0002576	platelet degranulation	P	4	91	36	4343	0.111111	0.0209533	over	P02675,P02671,P02679,P16671	P30273,P43405,P08567,Q08495,P02768,P21333,Q9Y490,P02787,P18206,O43707,P01009,P12814,P01023,P68366,P02751,P02675,P08758,P02647,Q9BYX7,P02671,P04075,P02679,P37802,P01011,P35609,P07602,P02763,P00488,P10909,P04275,P00441,O75083,Q14624,P16284,P19652,P01042,P04217,P05155,Q86UX7,P04196,P02765,P00747,P05452,Q08380,P02749,Q9NUQ9,P21926,Q9UHQ9,P16671,P08697,P35625,Q6YHK3,P55145,Q15833,O94919,Q9NTK5,Q9BWS9,…	0.0063656	0.0658163	0.043956
GO:0045785	positive regulation of cell adhesion	P	5	146	36	4343	0.138889	0.0336173	over	P16671,P02675,P02671,P02679,P48061	P46939,Q13418,P14923,P55290,Q14118,P16671,Q99828,Q00534,Q05513,P54851,Q9HB19,P04004,P14543,Q9Y6C2,Q9H8L6,Q15404,P63000,P48059,P98095,Q53GQ0,O95994,P26006,P49593,Q9BXX0,P23229,Q7Z7G0,P08648,Q6UXI9,P27658,Q13201,P16050,P36404,Q08722,P55196,P78324,P09382,Q03135,P60953,P29350,P62993,Q13177,P27487,P41240,Q06124,P07947,P12931,P15498,P27986,P07948,Q13153,Q9BZS1,O00182,P55160,P43405,O00592,Q92508,Q12955,…	0.00651709	0.0658163	0.0342466
GO:1903556	negative regulation of tumor necrosis factor superfamily cytokine production	P	2	15	36	4343	0.0555556	0.00345383	over	P18428,P28906	P09211,P02763,P29350,P13686,Q14956,P18428,P30536,Q15848,P28906,P78324,P32121,O00182,Q9BZS1,Q9BQE4,P02788	0.00655556	0.0658163	0.133333
GO:0031663	lipopolysaccharide-mediated signaling pathway	P	2	15	36	4343	0.0555556	0.00345383	over	P16671,P18428	P16671,P08174,P32119,P02788,P14174,P28482,Q86UE4,P27361,P08571,P18428,Q14116,Q16539,P07948,P08631,P29474	0.00655556	0.0658163	0.133333
GO:0010543	regulation of platelet activation	P	2	15	36	4343	0.0555556	0.00345383	over	P02649,P02679	P00734,P02649,P07204,P29474,P08567,P43405,P07948,P02679,P21926,Q05655,Q13976,P18054,Q08495,P04196,P30273	0.00655556	0.0658163	0.133333
GO:0019730	antimicrobial humoral response	P	3	47	36	4343	0.0833333	0.010822	over	P02675,P02671,P48061	P08246,O60814,P06899,P01876,P02788,P01871,P01892,P13747,P01619,P01591,P08311,P59665,P03973,P62861,P12724,P03950,P49913,P61769,Q99969,P02675,P02671,P35247,Q9UGM3,P04406,P06702,P01042,P00734,P04196,P17931,P39019,P02538,P62888,P02775,P02776,P81605,P10720,P48061,P80511,P10909,P05109,P61626,Q8TDL5,P80188,P20160,Q96PD5,P24158,P14555	0.00660548	0.0658163	0.0638298
GO:0001935	endothelial cell proliferation	P	3	47	36	4343	0.0833333	0.010822	over	P02649,P48061,P28906	O94788,P37023,P25705,Q03135,P02649,P42224,P02749,Q12904,P57105,P51636,P17813,P09486,P07996,Q9H4X1,Q9UII2,P28827,P17302,O75923,P55290,P01111,P02750,P03950,O75340,P26583,Q9Y243,P42345,O14786,P48061,P05106,Q969H8,Q9ULL4,P09038,Q9H2J4,Q16610,P13498,P05089,Q9BUL8,Q9P266,P09601,P40763,P09429,P13612,P19174,P02647,P28906,Q12959,P51817	0.00660548	0.0658163	0.0638298
GO:0042742	defense response to bacterium	P	4	92	36	4343	0.111111	0.0211835	over	P16671,P18428,P02675,P02671	P08246,O60814,P06899,P02788,P01892,P13747,P13686,P61626,P02538,P16671,P32456,P59665,P18428,P62861,Q99969,P12724,P03950,Q96PD5,P57764,P81605,Q9UGM3,P26583,Q96PP9,P49913,P21730,P61769,P11226,A1L4H1,P14555,Q99836,P09769,P01871,P39019,P62888,P08311,Q9ULZ3,Q96CV9,P20160,P01876,P01619,P01591,P03973,P02675,P02671,P35247,P00734,Q8IXJ6,P28799,P13498,P01857,P01834,P01859,P00738,P01860,P0DOY2,P01861,P12429,…	0.00661595	0.0658163	0.0434783
GO:0009617	response to bacterium	P	6	210	36	4343	0.166667	0.0483537	over	P16671,P18428,P04003,P02675,P02671,P15090	P61769,P08246,P01857,P01834,P01859,P00738,P01860,P0DOY2,P01876,P01861,P12429,P62820,P01871,P06702,P61106,P05109,P05164,P61626,P11678,P01780,P01768,P05161,P35247,P01825,Q05655,A0A0B4J1X5,P80188,P01782,P02775,P01742,P30273,P81605,Q9NY15,A0A0C4DH34,A0A0C4DH31,P43405,P01766,A0A0B4J1Y9,P49913,A0A0B4J1V0,P80511,A0A0B4J1U7,P13727,A0A0B4J1X8,P11226,A0A0C4DH38,P82094,Q99836,P01880,Q7Z434,P16150,A0A0J9YX35…	0.00685651	0.0658163	0.0285714
GO:0022603	regulation of anatomical structure morphogenesis	P	8	352	36	4343	0.222222	0.08105	over	P02649,P28906,P48061,Q9BXN1,P02675,P02671,P02679,P16671	P35222,P42224,P16435,Q86X55,P35579,P35580,Q7Z406,P02751,P26038,P04083,P09493,P04075,P02549,P15311,P35241,O75083,Q9NVD7,P61586,P08134,P00734,P20073,Q96AC1,P05362,P60953,P31146,P07686,P84095,Q7L576,P62745,Q14344,P11171,O14745,P16452,Q99584,Q9Y2J2,P05107,P46108,Q8N392,O75844,Q8IXS6,O15031,O43293,Q96B97,O95466,O60610,O75781,Q9Y4D7,O75400,Q9UQB8,Q9UGP4,Q9H3Q1,Q6ZMZ3,Q12929,Q96P48,Q08495,Q96PY5,Q9NP74,…	0.00692005	0.0658163	0.0227273
GO:1903555	regulation of tumor necrosis factor superfamily cytokine production	P	3	48	36	4343	0.0833333	0.0110523	over	P18428,P28906,P16671	P02788,Q08722,Q9NUY8,P78324,P09211,P02763,P29350,P13686,Q14956,P18428,P30536,Q15848,P28906,P32121,O00182,Q9BZS1,Q9BQE4,P13747,P10909,P16671,P08571,P30046,P08575,Q9ULZ3,P09429,P14174,Q06124,P02776,P30273,Q92974,Q9Y6D5,P27986,Q13546,P13498,Q7Z434,P04792,Q15109,Q02952,P04839,P20160,P07996,P43405,Q15399,P16150,P49768,P19652,Q08211,O95786	0.00700604	0.0658163	0.0625
GO:0071706	tumor necrosis factor superfamily cytokine production	P	3	48	36	4343	0.0833333	0.0110523	over	P18428,P28906,P16671	P02788,Q08722,Q9NUY8,P78324,P09211,P02763,P29350,P13686,Q14956,P18428,P30536,Q15848,P28906,P32121,O00182,Q9BZS1,Q9BQE4,P13747,P10909,P16671,P08571,P30046,P08575,Q9ULZ3,P09429,P14174,Q06124,P02776,P30273,Q92974,Q9Y6D5,P27986,Q13546,P13498,Q7Z434,P04792,Q15109,Q02952,P04839,P20160,P07996,P43405,Q15399,P16150,P49768,P19652,Q08211,O95786	0.00700604	0.0658163	0.0625
GO:0032640	tumor necrosis factor production	P	3	48	36	4343	0.0833333	0.0110523	over	P18428,P28906,P16671	P02788,Q08722,Q9NUY8,P78324,P09211,P02763,P29350,P13686,Q14956,P18428,P30536,Q15848,P28906,P32121,O00182,Q9BZS1,Q9BQE4,P10909,P13747,P16671,P08571,P30046,P08575,Q9ULZ3,P09429,P14174,Q06124,P02776,P30273,Q92974,Q9Y6D5,P27986,Q13546,P13498,Q7Z434,P04792,Q15109,Q02952,P04839,P20160,P07996,P43405,Q15399,P16150,P49768,P19652,Q08211,O95786	0.00700604	0.0658163	0.0625
GO:0032680	regulation of tumor necrosis factor production	P	3	48	36	4343	0.0833333	0.0110523	over	P18428,P28906,P16671	P09211,P02763,P29350,P13686,Q14956,P18428,P30536,Q15848,P28906,P78324,P32121,O00182,Q9BZS1,Q9BQE4,P10909,P13747,P16671,P08571,P30046,P08575,Q9ULZ3,P09429,P14174,Q06124,P02776,P30273,Q92974,Q9Y6D5,P27986,Q13546,P13498,Q7Z434,P04792,Q15109,Q02952,P04839,P20160,P07996,P43405,Q15399,P16150,P49768,P19652,Q08211,O95786,P02788,Q08722,Q9NUY8	0.00700604	0.0658163	0.0625
GO:0005615	extracellular space	C	20	1491	36	4343	0.555556	0.343311	over	P02675,P02671,P02679,P02746,P02745,P0C0L4,P02743,P02794,P15090,P02649,P22748,Q04695,P18428,P35542,P48061,Q8TED4,P04003,P02747,P16671,P39900	P02751,P02675,P02671,P02679,P08697,P07996,Q14314,P02746,P02745,P01857,P01834,P01859,P01860,P0DOY2,P01876,P01861,P01871,P01780,P01768,P01825,A0A0B4J1X5,P01782,P01742,A0A0C4DH34,A0A0C4DH31,P01766,A0A0B4J1Y9,A0A0B4J1V0,A0A0B4J1U7,A0A0B4J1X8,A0A0C4DH38,P01880,A0A0J9YX35,A0A0G2JMI3,P02768,P68871,P60709,P63261,P12111,P35579,P21333,P69905,P08670,Q09666,P35749,P62736,P68133,P35580,Q13813,Q15149,P12109,Q9…	0.00703486	0.0658163	0.0134138
GO:0006811	ion transport	P	8	354	36	4343	0.222222	0.0815105	over	P02794,P31415,P22748,Q8TED4,P15090,P02649,P48061,P16671	Q6PCB7,Q6P1M0,P18509,P05023,Q04917,Q9H4A3,Q99571,P29474,O75915,Q15041,P49768,Q13586,O00161,Q06187,P07948,P30273,P43405,O14745,P35609,Q4KMQ2,Q9NW15,Q92508,Q5XXA6,P46459,P29972,O75351,O00168,Q99653,Q16795,Q01118,Q9P000,Q86UD5,Q96PU5,Q9UBI1,Q03135,P31146,O14983,P30626,P13693,Q93084,O00429,Q08209,Q14643,P08195,Q16602,P05771,P54289,P21817,Q9BXT2,O60896,P26678,O95436,P02730,P21796,P45880,P30536,Q9NRA2,…	0.0071579	0.0658163	0.0225989
GO:0002683	negative regulation of immune system process	P	5	150	36	4343	0.138889	0.0345383	over	P02747,P02743,P04003,P39900,P48061	P31994,P01023,P05155,P08575,P16298,P13987,Q8N423,P07996,Q9BX59,Q14314,P78527,O95760,P09601,Q9UJ41,O94813,Q12979,P41217,Q9NRW4,P30511,Q9BZS1,Q10589,P02647,P02652,P22392,P15531,P07948,P16050,P42226,P25786,P07203,P13760,P28070,Q9BQE4,P18509,P04233,P14174,P29350,P01031,P30046,Q9H239,P02747,Q15848,Q13619,P41218,Q96IZ0,Q06187,P42574,Q13315,Q92835,Q8WXW3,Q96PD5,P16591,P30273,P32121,P08571,Q9UMX0,Q8TDL5,…	0.00729753	0.0658163	0.0333333
GO:0050764	regulation of phagocytosis	P	3	49	36	4343	0.0833333	0.0112825	over	P16671,P04003,P0C0L4	O75923,P63244,O60493,P41240,Q15848,P78324,P24158,P31994,Q8IWL1,P02647,P27797,P00441,P02652,P02765,Q07954,P50570,Q08722,Q12907,Q9ULZ3,P35247,Q08431,P20160,P30273,P51159,Q92608,P11226,Q12979,P13498,P06756,P01024,P16671,P17301,Q4KMQ2,P55160,Q8NEU8,P16050,P04003,Q92614,Q9UKG1,P62834,P08575,Q13905,P09429,P0C0L5,P0C0L4,P06681,P43405,P08631,P09769	0.00742081	0.0658163	0.0612245
GO:0044788	modulation by host of viral process	P	2	16	36	4343	0.0555556	0.00368409	over	P02649,P02743	O95292,Q9UQE7,Q9P0L0,P51636,P11498,P02788,P07355,P23528,P23284,P02649,P11717,O60260,P27105,Q9H1E3,Q06787,P02743	0.0074532	0.0658163	0.125
GO:0051094	positive regulation of developmental process	P	8	358	36	4343	0.222222	0.0824315	over	P16671,P02649,P28906,P48061,Q04695,P02675,P02671,P02679	P35222,O60341,Q8N423,P14902,Q9BZS1,O60313,O60260,P02452,Q9H4G4,O43294,P98082,Q9H4X1,P29508,P42345,O00560,P04114,P01019,P16671,P19838,Q14116,P02776,P45984,P21757,P14555,O15296,P56539,Q16539,P11021,Q14195,P62834,P06702,P02649,P36955,O95782,P26006,Q14108,Q6IBS0,P22392,O60493,P15531,P23229,O15031,Q12792,P63172,Q7Z3B1,Q12768,Q13308,P16333,P41743,Q9NZQ3,Q14012,Q9NV96,Q9Y639,Q70IA6,P11532,P15848,Q15428,…	0.00765238	0.0658163	0.0223464
GO:0032880	regulation of protein localization	P	8	358	36	4343	0.222222	0.0824315	over	P16671,P02649,P02675,P02671,P02679,P28906,P39900,Q96D46	P37198,Q7Z3B4,Q9BVL2,P02647,P02652,P19367,P27361,Q15046,Q16539,P62834,P05141,P12236,P12235,P63092,Q9NY47,P11166,Q13488,P27487,Q14573,O43768,P50416,P16298,Q14643,Q14571,Q9Y2Y0,P36404,P00367,Q13148,O00233,Q8NE86,P02753,O60488,P15104,O60825,P17302,P13796,Q92599,P18031,Q08211,O95786,Q7Z434,P33176,Q07954,P63167,P63000,P49407,P30626,Q9TQE0,Q9NRX4,P13760,P55809,P13761,P80108,Q12846,O95563,Q5XXA6,P62760,…	0.00765238	0.0658163	0.0223464
GO:0043900	regulation of multi-organism process	P	5	152	36	4343	0.138889	0.0349988	over	P16671,P18428,P02649,P02743,P39900	P02538,P42224,P29590,Q9ULZ3,O95786,Q86WV6,Q8IXQ6,Q96ST3,Q7Z434,P09914,P63172,P16671,P08174,P32119,P02788,P14174,P23497,P19474,P22059,P05164,P08311,P18428,P08246,P11226,Q07021,Q3LXA3,Q13490,Q8TAT6,Q92890,P17980,Q13148,Q9BT40,Q13547,Q9H1E3,Q12824,Q14684,Q13573,Q09472,P49913,P07355,O95292,Q9UQE7,Q9P0L0,P51636,P11498,P23528,P23284,P02649,P11717,O60260,P27105,Q06787,P02743,P62937,P17844,P11940,O00571,…	0.00771147	0.0658163	0.0328947
GO:0051222	positive regulation of protein transport	P	5	153	36	4343	0.138889	0.0352291	over	P02675,P02671,P02679,P28906,P39900	P19367,P27361,Q15046,Q16539,P00367,Q13148,O00233,Q8NE86,P02753,O60488,P15104,O60825,P17302,Q08211,O95786,Q7Z434,P33176,Q07954,P63167,P63000,P49407,P30626,Q9TQE0,Q9NRX4,P13760,P55809,P13761,P80108,P16298,Q12846,O95563,Q5XXA6,P62760,P21333,P62826,P28482,P12270,P14923,Q13263,O00410,P61970,O95817,P12830,Q05655,P14317,P27986,P49768,P63244,O95573,P62258,P31947,Q92688,P17612,P35813,P50402,Q14012,Q9C0E2,…	0.00792451	0.0658163	0.0326797
GO:0006869	lipid transport	P	4	97	36	4343	0.111111	0.0223348	over	P02649,P15090,P18428,P16671	Q6PCB7,Q6P1M0,P01019,P23786,O43772,P50416,Q13085,P07996,Q6IAA8,P02647,P02649,Q07954,P27169,P55058,Q15848,Q04828,Q92959,Q9UIG8,P00505,O60488,P15090,P05413,P28288,P61916,P22307,Q00169,P48739,Q9BZF1,Q9UKL6,Q5GJ75,P01130,Q14108,Q9NV96,P22059,P18428,P16671,Q9UHB6,P02652,P06727,P04114,Q03135,O75351,P21757,O15118,P18859,Q99571,O15439,Q9UN37,O60260,P06756,P05106,P02654,P30536,P02655,P19838,Q86Y82,P02656,…	0.00796647	0.0658163	0.0412371
GO:2001234	negative regulation of apoptotic signaling pathway	P	4	97	36	4343	0.111111	0.0223348	over	P02675,P02671,P02679,P48061	P02545,P10909,P07203,O60313,Q9Y241,O60936,P30405,O75832,P32121,Q16595,O60260,Q9Y3D7,P42765,P05141,P02675,P02671,P02679,P05362,Q15628,Q969X1,Q15121,P26583,Q14790,Q92974,P25445,P09601,Q13546,P50591,P48023,P29474,P04233,P16070,P15941,P14174,O60341,P04792,P04179,O43464,Q9UL15,Q13164,P16989,P13693,Q8N163,P48061,Q96K76,P25106,Q99497,O76024,P18031,O95881,Q86TM6,P55061,Q9BQE4,Q7LG56,Q8N2F6,P53801,P06733,…	0.00796647	0.0658163	0.0412371
GO:0010035	response to inorganic substance	P	6	218	36	4343	0.166667	0.0501957	over	P02745,P02675,P02671,P02679,P15090,P16671	P00441,P04179,Q9NNW7,P0DP24,Q12797,Q13586,Q92597,O60888,Q9NQX3,P63316,P02795,Q96PU5,P15121,P21926,P53779,P13716,Q53TN4,P02745,P36551,Q16595,P37840,P21399,P11413,P30536,P05089,P00918,P05109,P00966,P50238,Q92820,Q96D96,P00480,P46952,P26678,P27338,P36776,P09417,P04040,P11684,P68133,P30613,Q13144,P04114,P07203,P49908,Q13488,Q99497,P62714,P67775,P62136,P09486,P53041,P11802,P05362,Q06830,P32119,P05164,…	0.00819958	0.0658163	0.0275229
GO:0050808	synapse organization	P	4	98	36	4343	0.111111	0.022565	over	P02649,P02746,P02747,P02745	Q96QK1,O15020,P51608,P46109,Q9UJU6,Q9Y4F1,P12830,Q9Y4D7,Q9UQ16,O14966,P46821,P35612,Q9BYB0,P55268,P46939,O00468,Q14203,P24821,P02462,Q9NY47,Q9Y4W6,Q12955,O60229,O43847,Q9NQX3,P07437,P55072,Q9NVA2,Q14118,P09486,P26232,Q14012,Q96HC4,Q05397,P23468,P07737,O75781,Q12857,P60953,Q96BY6,P23528,O14672,Q9NYB9,Q05086,P61160,O60313,P43034,Q16643,O00429,Q9UQB8,Q14444,P49354,O15258,O95295,P63104,Q5VWQ8,Q99538,…	0.00825683	0.0658163	0.0408163
GO:1904905	negative regulation of endothelial cell-matrix adhesion via fibronectin	P	1	1	36	4343	0.0277778	0.000230256	over	P39900	P39900	0.0082892	0.0658163	1
GO:1901629	regulation of presynaptic membrane organization	P	1	1	36	4343	0.0277778	0.000230256	over	P02649	P02649	0.0082892	0.0658163	1
GO:0150025	oxidised low-density lipoprotein particle receptor activity	F	1	1	36	4343	0.0277778	0.000230256	over	P16671	P16671	0.0082892	0.0658163	1
GO:0044869	negative regulation by host of viral exo-alpha-sialidase activity	P	1	1	36	4343	0.0277778	0.000230256	over	P02743	P02743	0.0082892	0.0658163	1
GO:1904751	positive regulation of protein localization to nucleolus	P	1	1	36	4343	0.0277778	0.000230256	over	Q96D46	Q96D46	0.0082892	0.0658163	1
GO:1904995	negative regulation of leukocyte adhesion to vascular endothelial cell	P	1	1	36	4343	0.0277778	0.000230256	over	P48061	P48061	0.0082892	0.0658163	1
GO:0042483	negative regulation of odontogenesis	P	1	1	36	4343	0.0277778	0.000230256	over	Q9BXN1	Q9BXN1	0.0082892	0.0658163	1
GO:0072377	blood coagulation, common pathway	P	1	1	36	4343	0.0277778	0.000230256	over	P02671	P02671	0.0082892	0.0658163	1
GO:1990379	lipid transport across blood brain barrier	P	1	1	36	4343	0.0277778	0.000230256	over	P02649	P02649	0.0082892	0.0658163	1
GO:0072254	metanephric glomerular mesangial cell differentiation	P	1	1	36	4343	0.0277778	0.000230256	over	P28906	P28906	0.0082892	0.0658163	1
GO:1902952	positive regulation of dendritic spine maintenance	P	1	1	36	4343	0.0277778	0.000230256	over	P02649	P02649	0.0082892	0.0658163	1
GO:0060054	positive regulation of epithelial cell proliferation involved in wound healing	P	1	1	36	4343	0.0277778	0.000230256	over	P39900	P39900	0.0082892	0.0658163	1
GO:0015760	glucose-6-phosphate transport	P	1	1	36	4343	0.0277778	0.000230256	over	Q8TED4	Q8TED4	0.0082892	0.0658163	1
GO:1901256	regulation of macrophage colony-stimulating factor production	P	1	1	36	4343	0.0277778	0.000230256	over	P28906	P28906	0.0082892	0.0658163	1
GO:0072209	metanephric mesangial cell differentiation	P	1	1	36	4343	0.0277778	0.000230256	over	P28906	P28906	0.0082892	0.0658163	1
GO:1902999	negative regulation of phospholipid efflux	P	1	1	36	4343	0.0277778	0.000230256	over	P02649	P02649	0.0082892	0.0658163	1
GO:0072564	blood microparticle formation	P	1	1	36	4343	0.0277778	0.000230256	over	P16671	P16671	0.0082892	0.0658163	1
GO:0044871	negative regulation by host of viral glycoprotein metabolic process	P	1	1	36	4343	0.0277778	0.000230256	over	P02743	P02743	0.0082892	0.0658163	1
GO:0035759	mesangial cell-matrix adhesion	P	1	1	36	4343	0.0277778	0.000230256	over	P28906	P28906	0.0082892	0.0658163	1
GO:0090731	cellular response to very-low-density lipoprotein particle stimulus	P	1	1	36	4343	0.0277778	0.000230256	over	P02649	P02649	0.0082892	0.0658163	1
GO:1903001	negative regulation of lipid transport across blood brain barrier	P	1	1	36	4343	0.0277778	0.000230256	over	P02649	P02649	0.0082892	0.0658163	1
GO:1901258	positive regulation of macrophage colony-stimulating factor production	P	1	1	36	4343	0.0277778	0.000230256	over	P28906	P28906	0.0082892	0.0658163	1
GO:2000332	regulation of blood microparticle formation	P	1	1	36	4343	0.0277778	0.000230256	over	P16671	P16671	0.0082892	0.0658163	1
GO:1903002	positive regulation of lipid transport across blood brain barrier	P	1	1	36	4343	0.0277778	0.000230256	over	P02649	P02649	0.0082892	0.0658163	1
GO:0045959	negative regulation of complement activation, classical pathway	P	1	1	36	4343	0.0277778	0.000230256	over	P04003	P04003	0.0082892	0.0658163	1
GO:0010877	lipid transport involved in lipid storage	P	1	1	36	4343	0.0277778	0.000230256	over	P02649	P02649	0.0082892	0.0658163	1
GO:1901631	positive regulation of presynaptic membrane organization	P	1	1	36	4343	0.0277778	0.000230256	over	P02649	P02649	0.0082892	0.0658163	1
GO:1900168	positive regulation of glial cell-derived neurotrophic factor secretion	P	1	1	36	4343	0.0277778	0.000230256	over	P28906	P28906	0.0082892	0.0658163	1
GO:0044866	modulation by host of viral exo-alpha-sialidase activity	P	1	1	36	4343	0.0277778	0.000230256	over	P02743	P02743	0.0082892	0.0658163	1
GO:0061513	glucose 6-phosphate:inorganic phosphate antiporter activity	F	1	1	36	4343	0.0277778	0.000230256	over	Q8TED4	Q8TED4	0.0082892	0.0658163	1
GO:0044867	modulation by host of viral catalytic activity	P	1	1	36	4343	0.0277778	0.000230256	over	P02743	P02743	0.0082892	0.0658163	1
GO:1903016	negative regulation of exo-alpha-sialidase activity	P	1	1	36	4343	0.0277778	0.000230256	over	P02743	P02743	0.0082892	0.0658163	1
GO:0015920	lipopolysaccharide transport	P	1	1	36	4343	0.0277778	0.000230256	over	P18428	P18428	0.0082892	0.0658163	1
GO:1905860	positive regulation of heparan sulfate proteoglycan binding	P	1	1	36	4343	0.0277778	0.000230256	over	P02649	P02649	0.0082892	0.0658163	1
GO:0015315	organophosphate:inorganic phosphate antiporter activity	F	1	1	36	4343	0.0277778	0.000230256	over	Q8TED4	Q8TED4	0.0082892	0.0658163	1
GO:0090370	negative regulation of cholesterol efflux	P	1	1	36	4343	0.0277778	0.000230256	over	P02649	P02649	0.0082892	0.0658163	1
GO:0015526	hexose-phosphate:inorganic phosphate antiporter activity	F	1	1	36	4343	0.0277778	0.000230256	over	Q8TED4	Q8TED4	0.0082892	0.0658163	1
GO:0032805	positive regulation of low-density lipoprotein particle receptor catabolic process	P	1	1	36	4343	0.0277778	0.000230256	over	P02649	P02649	0.0082892	0.0658163	1
GO:0071657	positive regulation of granulocyte colony-stimulating factor production	P	1	1	36	4343	0.0277778	0.000230256	over	P28906	P28906	0.0082892	0.0658163	1
GO:0036345	platelet maturation	P	1	1	36	4343	0.0277778	0.000230256	over	P02679	P02679	0.0082892	0.0658163	1
GO:0071831	intermediate-density lipoprotein particle clearance	P	1	1	36	4343	0.0277778	0.000230256	over	P02649	P02649	0.0082892	0.0658163	1
GO:1903000	regulation of lipid transport across blood brain barrier	P	1	1	36	4343	0.0277778	0.000230256	over	P02649	P02649	0.0082892	0.0658163	1
GO:0052403	negative regulation by host of symbiont catalytic activity	P	1	1	36	4343	0.0277778	0.000230256	over	P02743	P02743	0.0082892	0.0658163	1
GO:0070171	negative regulation of tooth mineralization	P	1	1	36	4343	0.0277778	0.000230256	over	Q9BXN1	Q9BXN1	0.0082892	0.0658163	1
GO:2000261	negative regulation of blood coagulation, common pathway	P	1	1	36	4343	0.0277778	0.000230256	over	P02671	P02671	0.0082892	0.0658163	1
GO:0004092	carnitine O-acetyltransferase activity	F	1	1	36	4343	0.0277778	0.000230256	over	P43155	P43155	0.0082892	0.0658163	1
GO:0046911	metal chelating activity	F	1	1	36	4343	0.0277778	0.000230256	over	P02649	P02649	0.0082892	0.0658163	1
GO:0015712	hexose phosphate transport	P	1	1	36	4343	0.0277778	0.000230256	over	Q8TED4	Q8TED4	0.0082892	0.0658163	1
GO:0033603	positive regulation of dopamine secretion	P	1	1	36	4343	0.0277778	0.000230256	over	P48061	P48061	0.0082892	0.0658163	1
GO:0044870	modulation by host of viral glycoprotein metabolic process	P	1	1	36	4343	0.0277778	0.000230256	over	P02743	P02743	0.0082892	0.0658163	1
GO:0008747	N-acetylneuraminate lyase activity	F	1	1	36	4343	0.0277778	0.000230256	over	Q9BXD5	Q9BXD5	0.0082892	0.0658163	1
GO:0036053	glomerular endothelium fenestra	C	1	1	36	4343	0.0277778	0.000230256	over	P28906	P28906	0.0082892	0.0658163	1
GO:0030450	regulation of complement activation, classical pathway	P	1	1	36	4343	0.0277778	0.000230256	over	P04003	P04003	0.0082892	0.0658163	1
GO:1900166	regulation of glial cell-derived neurotrophic factor secretion	P	1	1	36	4343	0.0277778	0.000230256	over	P28906	P28906	0.0082892	0.0658163	1
GO:0047044	androstan-3-alpha,17-beta-diol dehydrogenase activity	F	1	1	36	4343	0.0277778	0.000230256	over	Q9BPW9	Q9BPW9	0.0082892	0.0658163	1
GO:0070892	lipoteichoic acid receptor activity	F	1	1	36	4343	0.0277778	0.000230256	over	P16671	P16671	0.0082892	0.0658163	1
GO:1905890	regulation of cellular response to very-low-density lipoprotein particle stimulus	P	1	1	36	4343	0.0277778	0.000230256	over	P02649	P02649	0.0082892	0.0658163	1
GO:0034899	trimethylamine monooxygenase activity	F	1	1	36	4343	0.0277778	0.000230256	over	P31513	P31513	0.0082892	0.0658163	1
GO:1900035	negative regulation of cellular response to heat	P	1	1	36	4343	0.0277778	0.000230256	over	P28906	P28906	0.0082892	0.0658163	1
GO:0071655	regulation of granulocyte colony-stimulating factor production	P	1	1	36	4343	0.0277778	0.000230256	over	P28906	P28906	0.0082892	0.0658163	1
GO:1903015	regulation of exo-alpha-sialidase activity	P	1	1	36	4343	0.0277778	0.000230256	over	P02743	P02743	0.0082892	0.0658163	1
GO:1903237	negative regulation of leukocyte tethering or rolling	P	1	1	36	4343	0.0277778	0.000230256	over	P48061	P48061	0.0082892	0.0658163	1
GO:0071611	granulocyte colony-stimulating factor production	P	1	1	36	4343	0.0277778	0.000230256	over	P28906	P28906	0.0082892	0.0658163	1
GO:1905858	regulation of heparan sulfate proteoglycan binding	P	1	1	36	4343	0.0277778	0.000230256	over	P02649	P02649	0.0082892	0.0658163	1
GO:1901627	negative regulation of postsynaptic membrane organization	P	1	1	36	4343	0.0277778	0.000230256	over	P02649	P02649	0.0082892	0.0658163	1
GO:1905855	positive regulation of heparan sulfate binding	P	1	1	36	4343	0.0277778	0.000230256	over	P02649	P02649	0.0082892	0.0658163	1
GO:0002232	leukocyte chemotaxis involved in inflammatory response	P	1	1	36	4343	0.0277778	0.000230256	over	P18428	P18428	0.0082892	0.0658163	1
GO:1901630	negative regulation of presynaptic membrane organization	P	1	1	36	4343	0.0277778	0.000230256	over	P02649	P02649	0.0082892	0.0658163	1
GO:0014804	terminal cisterna lumen	C	1	1	36	4343	0.0277778	0.000230256	over	P31415	P31415	0.0082892	0.0658163	1
GO:0036301	macrophage colony-stimulating factor production	P	1	1	36	4343	0.0277778	0.000230256	over	P28906	P28906	0.0082892	0.0658163	1
GO:1990478	response to ultrasound	P	1	1	36	4343	0.0277778	0.000230256	over	P48061	P48061	0.0082892	0.0658163	1
GO:0150024	oxidised low-density lipoprotein particle clearance	P	1	1	36	4343	0.0277778	0.000230256	over	P16671	P16671	0.0082892	0.0658163	1
GO:1905853	regulation of heparan sulfate binding	P	1	1	36	4343	0.0277778	0.000230256	over	P02649	P02649	0.0082892	0.0658163	1
GO:2000334	positive regulation of blood microparticle formation	P	1	1	36	4343	0.0277778	0.000230256	over	P16671	P16671	0.0082892	0.0658163	1
GO:2000260	regulation of blood coagulation, common pathway	P	1	1	36	4343	0.0277778	0.000230256	over	P02671	P02671	0.0082892	0.0658163	1
GO:0044467	glial cell-derived neurotrophic factor secretion	P	1	1	36	4343	0.0277778	0.000230256	over	P28906	P28906	0.0082892	0.0658163	1
GO:0015119	hexose phosphate transmembrane transporter activity	F	1	1	36	4343	0.0277778	0.000230256	over	Q8TED4	Q8TED4	0.0082892	0.0658163	1
GO:2001139	negative regulation of phospholipid transport	P	1	1	36	4343	0.0277778	0.000230256	over	P02649	P02649	0.0082892	0.0658163	1
GO:2000669	negative regulation of dendritic cell apoptotic process	P	1	1	36	4343	0.0277778	0.000230256	over	P48061	P48061	0.0082892	0.0658163	1
GO:0071702	organic substance transport	P	15	986	36	4343	0.416667	0.227032	over	Q96D46,P39900,P43155,Q8TED4,P02679,P02649,Q9NP78,P22748,P15090,P18428,P16671,P48061,P02675,P02671,P28906	O14980,P56537,P61221,P06748,P62826,Q96D46,Q15050,P62841,P02545,Q14974,P12270,P55060,P40763,P01019,Q99623,P29590,O00410,P61970,O95373,Q9UKG1,P55265,P37198,Q96P70,P52948,Q08209,Q8NEU8,Q8N1F7,P43405,Q9UKX7,O14787,O75694,P35658,P39900,P27986,Q8WUM0,P57740,Q92973,Q9UI26,P53801,Q9NPJ8,Q6PCB7,Q6P1M0,P18509,P15311,Q14651,O75915,Q15041,P49768,Q7Z3B4,Q9BVL2,O00161,Q06187,P07948,P30273,P02647,P02652,P19367,…	0.00837337	0.0662637	0.015213
GO:0043277	apoptotic cell clearance	P	2	17	36	4343	0.0555556	0.00391434	over	P0C0L4,P16671	P07996,O75636,P61106,P16050,P09429,P01024,P0C0L5,P0C0L4,P06681,P21980,Q07954,Q8NBS9,P16671,P06756,Q08431,P05106,Q9UEW3	0.00840316	0.0662792	0.117647
GO:0006875	cellular metal ion homeostasis	P	5	156	36	4343	0.138889	0.0359199	over	P02649,P48061,P02794,P16671,P31415	P14625,P27797,P16615,Q03135,P20073,P02649,P23634,P07686,O14983,P13693,P20020,P05026,Q93084,Q9UJZ1,Q96TC7,P33151,Q13488,Q01484,Q9HD20,O95292,Q9HC07,Q13586,P08246,Q9Y639,P48061,P34913,P05771,Q15493,Q13061,Q9Y6M5,O60826,O00244,O75880,P02795,P04156,P02787,P02790,P00450,P00441,P02792,Q86VP6,P02794,P38606,P61421,P63208,P02786,O75348,P21399,Q15843,O76003,P80188,Q53TN4,P30519,Q15904,Q9NP58,Q9H1K1,P09601,…	0.00858838	0.0675166	0.0320513
GO:0050673	epithelial cell proliferation	P	4	100	36	4343	0.111111	0.0230256	over	P28906,P02649,P48061,P39900	P02647,P28906,P09601,Q12959,P51817,O94788,P37023,P25705,Q03135,P02649,P42224,P02749,Q12904,P57105,P51636,P17813,P09486,P07996,Q9H4X1,Q9UII2,P28827,P17302,O75923,P55290,P01111,P02750,P03950,O75340,P26583,Q9Y243,P42345,O14786,P48061,P05106,Q969H8,Q9ULL4,P09038,Q9H2J4,Q16610,P13498,P05089,Q13247,P46937,P31947,P58107,Q6YHK3,O14936,Q9ULD6,P28482,P42226,P07203,Q07812,Q99623,Q9NQC3,Q86VI3,P35908,P30740,…	0.00885834	0.0694098	0.04
GO:0010720	positive regulation of cell development	P	5	158	36	4343	0.138889	0.0363804	over	P02649,P48061,P02675,P02671,P02679	P35222,O60341,P11021,Q14195,P62834,P06702,P02649,P36955,O95782,P01019,P26006,Q14108,Q6IBS0,P22392,O60493,P15531,P23229,O15031,Q12792,P63172,Q7Z3B1,Q12768,Q13308,P16333,P41743,Q9NZQ3,Q14012,Q9NV96,Q9Y639,Q70IA6,P11532,P15848,Q15428,Q9ULL4,P07948,Q7KZI7,Q13905,P29320,Q5VWQ8,Q09472,P18509,P18846,Q04206,O60313,P42345,P61586,Q04637,Q99829,O60271,P16035,Q9UMS4,Q92974,Q9P2X3,Q96ST3,Q8WTR4,O43278,P02751,…	0.009052	0.0706947	0.0316456
GO:0051592	response to calcium ion	P	3	53	36	4343	0.0833333	0.0122035	over	P02675,P02671,P02679	P0DP24,Q12797,Q13586,P46940,P11021,Q9Y696,Q6NUK1,Q13557,O75131,P35611,P35637,Q99829,Q9HB71,P42330,Q9H4A3,P30405,P80108,Q99538,Q96FN4,P01100,Q13131,P16050,P20292,Q08495,Q86YQ8,Q92542,P21817,P15056,P02675,P08758,P02671,P02679,P31150,Q03135,P50995,Q14103,P20073,O94979,Q9UJS0,Q96FQ6,Q14573,O43865,P00533,P09486,P07996,O75340,Q08209,P18827,Q8WZ42,Q9UBV8,O75746,Q9H553,O14684	0.00922429	0.0715709	0.0566038
GO:0015850	organic hydroxy compound transport	P	3	53	36	4343	0.0833333	0.0122035	over	P02649,P16671,P48061	P01019,P30273,P43405,Q6IAA8,P02647,P02649,Q07954,P27169,P55058,Q15848,P37840,O76070,O60260,P27338,P31645,Q04828,P29972,P61916,P22059,P16671,Q9UHB6,P01130,P02652,P06727,P04114,Q03135,O75351,P21757,O15118,Q9UN37,P02654,P30536,P02655,P19838,P22307,Q86Y82,P02656,O95445,P48061,P25098,P02753,P10909,Q9Y2I1,P51608,Q06124,Q99497,O14656,P05106,Q13491,P60709,P23141,P07355,P82094	0.00922429	0.0715709	0.0566038
GO:0019915	lipid storage	P	2	18	36	4343	0.0555556	0.0041446	over	P02649,P16671	P02649,P01024,P04114,P19838,Q9H4M9,P16671,P21757,P06756,P05106,Q9BXB4,Q9BZF1,K7EJ46,P02647,Q03135,P07686,O75923,P17900,O75907	0.00940455	0.0724972	0.111111
GO:1904645	response to amyloid-beta	P	2	18	36	4343	0.0555556	0.0041446	over	P16671,P39900	Q15109,P05362,Q07954,P09874,P43490,Q9UNH7,P16671,Q99538,P49662,P54289,P13612,P31994,P04156,P49768,P14780,P39900,P08253,O60896	0.00940455	0.0724972	0.111111
GO:0030176	integral component of endoplasmic reticulum membrane	C	4	103	36	4343	0.111111	0.0237163	over	P30486,Q9NP78,Q9BPW9,Q8TED4	Q92643,Q969N2,P30101,P27797,P01892,Q03519,O15533,Q03518,P61769,Q8TCT9,Q8TCT8,P27824,P01903,P01889,P30460,P10319,P30479,Q04826,P30475,P30464,P18464,P30495,Q29940,Q29718,Q29963,P13746,P04439,P30508,P30504,P30492,P03989,P30487,P30485,P04222,P30481,P30486,P05534,P30461,P16188,Q07000,P30447,P30453,P13747,P51572,P04233,P01906,Q9TQE0,P13760,P20039,P01911,P20036,Q5Y7A7,P01920,Q30134,Q30154,P01909,P13761,…	0.0098136	0.0754065	0.038835
GO:0022604	regulation of cell morphogenesis	P	5	162	36	4343	0.138889	0.0373014	over	P02649,P48061,P02675,P02671,P02679	P35579,P35580,Q7Z406,P02751,P26038,P04083,P09493,P04075,P02549,P15311,P35241,O75083,Q9NVD7,P61586,P08134,P00734,P20073,Q96AC1,P05362,P60953,P31146,P07686,P84095,Q7L576,P62745,Q14344,P11171,O14745,P16452,Q99584,Q9Y2J2,P05107,P46108,Q8N392,O75844,Q8IXS6,O15031,O43293,Q96B97,O95466,O60610,O75781,Q9Y4D7,O75400,Q9UQB8,Q9UGP4,Q9H3Q1,Q6ZMZ3,Q12929,Q96P48,Q08495,Q96PY5,Q9NP74,P20936,Q12959,Q8WUP2,Q05397,…	0.0100311	0.0768301	0.0308642
GO:0033218	amide binding	F	5	163	36	4343	0.138889	0.0375317	over	P02649,P16671,P02745,P30486,P18428	P40939,P49748,P22307,Q02252,Q9H3P7,P35914,Q9H845,P28330,O75521,Q92947,O00154,Q9NXR7,P98160,P02647,P10909,Q15109,P02649,Q07954,P04233,P02511,P16671,O00264,Q13492,P01034,P05107,P17301,P02745,P30533,P11215,P14735,Q8N423,P21757,P01130,O60896,P31994,P04156,Q9UEW3,P62937,P23284,P63098,O43447,P30405,Q9Y3C6,Q08209,Q08752,Q96BP3,P01903,P01889,P30460,P10319,P30479,Q04826,P30475,P30464,P18464,P30495,Q29940,…	0.010287	0.078286	0.0306748
GO:0098542	defense response to other organism	P	5	163	36	4343	0.138889	0.0375317	over	P16671,P18428,P02675,P02671,P39900	P11678,P42224,P29590,Q9ULZ3,O95786,Q86WV6,Q8IXQ6,Q96ST3,Q7Z434,P08246,P01857,P01834,P01859,P00738,P01860,P0DOY2,P01876,P01861,P12429,P62820,P01871,P06702,P61106,P05109,P05164,P61626,P01780,P01768,P05161,P35247,P01825,Q05655,A0A0B4J1X5,P80188,P01782,P02775,P01742,P30273,P81605,Q9NY15,A0A0C4DH34,A0A0C4DH31,P43405,P01766,A0A0B4J1Y9,P49913,A0A0B4J1V0,P80511,A0A0B4J1U7,P13727,A0A0B4J1X8,P11226,A0A0C4D…	0.010287	0.078286	0.0306748
GO:0031227	intrinsic component of endoplasmic reticulum membrane	C	4	105	36	4343	0.111111	0.0241768	over	Q9NP78,Q9BPW9,Q8TED4,P30486	P11021,Q9P2E9,Q9BSJ8,Q9NQC3,Q12797,Q9NTJ5,O76024,O75844,Q03519,P61619,Q16799,Q9UBM7,Q86TM6,Q13586,Q9Y6A9,Q9NZ01,Q99442,Q9BUN8,Q9Y4P3,Q03518,Q15041,Q92643,Q9UM00,P57088,Q9P2X0,Q9C0E8,Q14318,Q9Y679,Q15629,Q9NP78,Q9BV81,Q9Y282,Q9HCU5,Q9BPW9,Q12981,Q9BQE4,Q5H8A4,O76062,Q969N2,Q8TED4,Q8TCT9,Q8TCT8,P27797,P27824,P01903,P01889,P30460,P10319,P30479,Q04826,P30475,P30464,P18464,P30495,Q29940,Q29718,Q29963,…	0.0104865	0.0795506	0.0380952
GO:0045595	regulation of cell differentiation	P	9	459	36	4343	0.25	0.105687	over	P16671,P02649,P02747,P02743,P48061,P02675,P02671,P02679,P28906	P35222,O60341,P22392,P15531,P07948,P42224,P35221,Q14118,O75122,Q7Z460,Q86UU1,P29320,P02452,Q9H4G4,O43294,P98082,Q9H4X1,P29508,P42345,O00560,P67775,Q9Y3F4,Q6EMK4,Q5VWQ8,P04114,P01019,P16671,P19838,Q14116,P02776,P45984,P21757,P14555,O15296,P06756,Q15848,P05106,P56539,Q16539,P06731,Q4V9L6,Q6ZMU5,P26232,Q3V6T2,Q9Y3I1,P49768,P11021,Q14195,P62834,P06702,P02649,P36955,O95782,P26006,Q14108,Q6IBS0,O60493,…	0.0105801	0.0800056	0.0196078
GO:0010876	lipid localization	P	4	106	36	4343	0.111111	0.0244071	over	P02649,P16671,P15090,P18428	Q6PCB7,Q6P1M0,P01019,P23786,O43772,P50416,Q13085,P07602,Q9BSJ8,P06727,Q99758,O94911,Q0VD83,A0FGR8,Q9BQE5,Q00341,O14791,P05154,P55058,Q92959,P30536,Q9H2V7,Q9BUR5,Q9UBP9,Q9UKL6,Q8N139,Q13790,Q99720,P07996,Q6IAA8,P02647,P02649,Q07954,P27169,Q15848,P01024,P04114,P19838,Q9H4M9,P16671,P21757,P06756,P05106,Q9BXB4,Q9BZF1,Q04828,Q9UIG8,P00505,O60488,P15090,P05413,P28288,P61916,P22307,Q00169,P48739,Q5GJ75,…	0.010834	0.0816663	0.0377358
GO:0044432	endoplasmic reticulum part	C	10	546	36	4343	0.277778	0.12572	over	P02671,P0C0L4,P02679,P02649,P31513,Q9BPW9,Q8TED4,P31415,Q9NP78,P30486	P49458,P08240,Q15005,P61009,Q9Y6A9,P67812,Q9BY50,P02768,P12111,P12109,P01024,P02787,P12110,P01009,P02751,P09382,P11021,P02647,P14625,P11047,P55268,P02671,P0C0L4,P04114,P35555,P02679,P01008,Q05707,P08123,P07237,P30101,P23141,Q99715,P27797,P13667,P27824,Q15084,P00450,P08572,Q14697,P02452,Q07065,Q86UP2,P14314,P07942,P01042,P23284,P00734,P02649,P19823,P02652,P02765,P50454,Q9NZ08,P30040,P10768,P06727,…	0.010937	0.0821828	0.018315
GO:0051224	negative regulation of protein transport	P	3	57	36	4343	0.0833333	0.0131246	over	P16671,P02649,P28906	P02647,P02652,P05090,P16671,Q9ULC3,Q99653,P41240,O75608,P17858,O00233,Q16836,Q06124,Q08209,O60260,P62760,Q99497,P10599,P46060,P23497,P02649,P30040,Q16850,Q9P2Q2,Q9H4X1,Q9BZS1,P31994,P30740,P29590,O95760,P55061,O95819,Q9NPA8,Q8N183,P31150,Q9BT40,Q08495,Q15848,P15311,P32455,P28906,P41217,Q9UJ41,P08758,P49257,O95817,Q13438,Q96DZ1,P48735,P04083,P09525,P62328,A1L4H1,P02751,P23142,P49593,Q9UMY4,O60493	0.0112638	0.0843725	0.0526316
GO:0043903	regulation of symbiosis, encompassing mutualism through parasitism	P	4	108	36	4343	0.111111	0.0248676	over	P16671,P18428,P02649,P02743	P02538,P09914,P63172,P23497,P19474,P22059,P05164,P16671,P08311,P18428,P08246,P11226,P17980,Q13148,Q9BT40,Q13547,Q9H1E3,Q12824,Q14684,Q13573,Q09472,P49913,P07355,O95292,Q9UQE7,Q9P0L0,P51636,P11498,P02788,P23528,P23284,P02649,P11717,O60260,P27105,Q06787,P02743,P62937,P17844,P11940,O00571,P54725,Q16531,Q9P035,P55265,O43447,Q9UIV1,Q16513,Q08752,Q6PKG0,P78362,O95793,Q12906,P20591,Q16666,P03973,P05161,…	0.0115512	0.085502	0.037037
GO:0046503	glycerolipid catabolic process	P	2	20	36	4343	0.0555556	0.00460511	over	P15090,P02649	O95870,P02656,P80108,P06727,P02655,P01130,P02654,P02647,P04114,Q01469,P15090,P02649,P05413,Q99685,Q8NCC3,P02652,Q9BV23,P30041,Q9NXE4,Q8IY17	0.0115582	0.085502	0.1
GO:0034121	regulation of toll-like receptor signaling pathway	P	2	20	36	4343	0.0555556	0.00460511	over	P18428,P16671	P32121,P08571,P07948,Q15399,P13498,Q9UMX0,Q03135,O75955,Q8IWB7,Q9UKG1,Q8NEU8,Q8TDL5,Q5VWQ8,P02788,P18428,Q6IC98,Q9NQC3,P09429,P16671,Q13490	0.0115582	0.085502	0.1
GO:0034364	high-density lipoprotein particle	C	2	20	36	4343	0.0555556	0.00460511	over	P02649,P35542	P02647,P02649,O95445,P00739,P10909,P02652,P27169,P02656,P02655,P04114,P06727,P02749,P02654,Q00341,O14791,P55058,P35542,Q9BUR5,Q13790,P0DJI8	0.0115582	0.085502	0.1
GO:0046942	carboxylic acid transport	P	3	58	36	4343	0.0833333	0.0133548	over	P15090,P02649,P16671	Q6PCB7,Q6P1M0,O75915,Q15041,P49768,P53007,Q9UJS0,Q9H936,O75746,Q8TDW0,O95563,P23786,O43772,P50416,Q13085,P08195,Q15758,Q9NRA2,Q96NB2,P07996,P05089,P63027,O94925,P61764,O14908,O75145,P37840,P06307,Q04828,Q92959,Q9UIG8,Q9H9B4,P14207,P15328,P00505,O60488,P15090,P02649,P05413,P28288,P18859,Q99571,O15439,O14745,P07814,P16671,P33121,O95573,P04083,P12821,P14555,P14174,P48067,Q15042,P43405,P98164,P01019,…	0.0118113	0.0863021	0.0517241
GO:0015849	organic acid transport	P	3	58	36	4343	0.0833333	0.0133548	over	P15090,P02649,P16671	Q6PCB7,Q6P1M0,O75915,Q15041,P49768,P53007,Q9UJS0,Q9H936,O75746,Q8TDW0,O95563,P23786,O43772,P50416,Q13085,P08195,Q15758,Q9NRA2,Q96NB2,P07996,P05089,P63027,O94925,P61764,O14908,O75145,P37840,P06307,Q04828,Q92959,Q9UIG8,Q9H9B4,P14207,P15328,P00505,O60488,P15090,P02649,P05413,P28288,P18859,Q99571,O15439,O14745,P07814,P16671,P33121,O95573,P04083,P12821,P14555,P14174,P48067,Q15042,P43405,P98164,P01019,…	0.0118113	0.0863021	0.0517241
GO:0034446	substrate adhesion-dependent cell spreading	P	3	58	36	4343	0.0833333	0.0133548	over	P02675,P02671,P02679	Q9ULV4,Q05397,O43707,Q15063,P23142,P32455,P09758,Q9P258,Q08495,P21333,P02675,P02647,P02671,P02679,P27797,P60953,O15144,P50570,P63000,P48059,P60903,Q07021,P46109,P46108,Q7Z4I7,Q14155,Q96S97,Q99828,Q9H2D6,Q70J99,Q14185,O14786,Q5VZK9,Q8TCU6,P02751,P98160,O15230,P11047,P55268,P62820,Q13751,Q9NVD7,P07942,Q86UX7,Q96AC1,Q13418,Q15836,Q13753,P06756,Q9HBI1,Q9HBI0,P49023,P12931,P53708,P16591,P05106,P13612,…	0.0118113	0.0863021	0.0517241
GO:1904950	negative regulation of establishment of protein localization	P	3	58	36	4343	0.0833333	0.0133548	over	P16671,P02649,P28906	P02647,P02652,P05090,P16671,Q9ULC3,Q99653,P41240,O75608,P17858,O00233,Q16836,Q06124,Q08209,O60260,P62760,Q99497,P10599,P46060,P23497,P02649,P30040,Q16850,Q9P2Q2,Q9H4X1,Q9BZS1,P31994,P30740,P29590,O95760,P55061,P49593,Q9UMY4,O60493,O95819,Q9NPA8,Q8N183,P31150,Q9BT40,Q08495,Q15848,P15311,P32455,P28906,P41217,Q9UJ41,P08758,P49257,O95817,P31689,Q13438,Q96DZ1,P48735,P04083,P09525,P62328,A1L4H1,P02751,…	0.0118113	0.0863021	0.0517241
GO:1904951	positive regulation of establishment of protein localization	P	5	171	36	4343	0.138889	0.0393737	over	P02675,P02671,P02679,P28906,P39900	P19367,P27361,Q15046,Q16539,P00367,Q13148,O00233,Q8NE86,P02753,O60488,P15104,O60825,P17302,Q08211,O95786,Q7Z434,P33176,Q07954,P63167,P63000,P49407,P30626,Q9TQE0,Q9NRX4,P13760,P55809,P13761,P80108,P16298,Q12846,O95563,Q5XXA6,P62760,P21333,P62826,P28482,P12270,P14923,Q13263,O00410,P61970,O95817,P12830,Q05655,P14317,P27986,P49768,P63244,O95573,P62258,P31947,Q92688,P17612,P35813,P50402,Q14012,Q9C0E2,…	0.0124983	0.0910427	0.0292398
GO:0097242	amyloid-beta clearance	P	2	21	36	4343	0.0555556	0.00483537	over	P16671,P02649	Q00610,Q15907,Q07954,Q13492,P20339,P30533,P08473,P16671,P14735,P01130,P10909,P02649,Q13547,Q16850,Q13464,P01024,P05107,P11215,P21730,P21757,Q9UEW3	0.0127087	0.0920128	0.0952381
GO:1905954	positive regulation of lipid localization	P	2	21	36	4343	0.0555556	0.00483537	over	P02649,P16671	P02647,P02649,Q07954,P27169,P55058,Q15848,P01024,P04114,P19838,Q9H4M9,P16671,P21757,Q9BXB4,Q99571,P22307,P14174,Q9Y2Q0,P05413,Q05655,P07355,P82094	0.0127087	0.0920128	0.0952381
GO:0055065	metal ion homeostasis	P	5	174	36	4343	0.138889	0.0400645	over	P02649,P48061,P02794,P16671,P31415	P01019,P04899,Q9Y5X3,P24530,P21964,P14625,P27797,P16615,Q03135,P20073,P02649,P23634,P07686,O14983,P13693,P20020,P05026,Q93084,Q9UJZ1,Q96TC7,P33151,Q13488,Q01484,Q9HD20,O95292,Q9HC07,Q13586,P08246,Q9Y639,P48061,P34913,P05771,Q15493,Q13061,Q9Y6M5,O60826,O00244,O75880,P02795,P04156,P02787,P02790,P00450,P00441,P02792,Q86VP6,P02794,P38606,P61421,P63208,P02786,O75348,P21399,Q15843,O76003,P80188,Q53TN4,…	0.0134055	0.0967634	0.0287356
GO:0043901	negative regulation of multi-organism process	P	3	61	36	4343	0.0833333	0.0140456	over	P16671,P18428,P02743	P02538,P32119,P02788,P23497,P19474,P05164,P16671,P08311,P18428,P08246,P11226,Q07021,Q3LXA3,Q8TAT6,Q92890,Q13148,Q9BT40,Q13547,P49913,P07355,O95292,Q9P0L0,O60260,P02743,Q12906,P20591,Q16666,P03973,P05161,P09914,O75531,Q10589,Q9Y6K5,Q05823,P19525,Q9NUL5,Q13325,O15162,P78362,Q7Z434,Q13263,Q15047,P06396,Q14258,O60493,O75636,P42224,Q15366,Q92743,O75688,Q14314,Q8IXJ6,P27797,P52566,P17302,P29590,Q9Y3E7,…	0.013545	0.0974751	0.0491803
GO:0019731	antibacterial humoral response	P	2	22	36	4343	0.0555556	0.00506562	over	P02675,P02671	P08246,P02675,P02671,P35247,P12724,Q9UGM3,O60814,P06899,P01876,P02788,P01871,P01892,P13747,P01619,P01591,P08311,P59665,P03973,P62861,P03950,P49913,P61769	0.0139073	0.0985729	0.0909091
GO:2001236	regulation of extrinsic apoptotic signaling pathway	P	3	62	36	4343	0.0833333	0.0142758	over	P02675,P02671,P02679	P17931,Q15628,P23497,Q12846,Q14790,P25445,Q13546,P50591,P48023,P02675,P02671,P02679,P05362,P07203,Q969X1,Q15121,P26583,Q92974,P09601,P29474,Q13043,Q13188,P07996,Q9UNN5,Q99497,P35625,P09211,P02545,P48506,P06756,P23229,Q14247,P48507,O60936,P61289,P12931,P42858,Q9NR09,O14786,Q04206,P46937,P30101,Q03135,P01019,P29590,P08575,Q13177,Q9ULZ3,Q9BYM8,P0DMV9,P32119,P35221,P02776,Q86WB0,Q13164,P02458,P30153,…	0.0141536	0.0985729	0.0483871
GO:0006508	proteolysis	P	10	570	36	4343	0.277778	0.131246	over	P02649,P0C0L4,P04003,P02746,P02747,P02745,P02675,P02671,P02679,P39900	P62979,P41226,P05161,Q15843,P61201,Q9BT78,Q99627,Q13098,Q9H9Q2,O14656,Q92905,Q7L5N1,Q9UNS2,Q9UBW8,P01023,P05155,P01024,P13671,P13987,P23141,P08473,P12821,P08311,Q9UBR2,P15088,P23946,Q07075,O75787,P03952,Q15005,P61009,Q8TCT9,Q9Y6A9,P67812,O75503,Q9BY50,P35579,Q9NZ08,P38159,Q14118,O14672,P24158,Q92542,Q8TCT8,P49768,Q8IUX7,P25774,Q9Y4W6,Q5TDH0,P50579,Q5JRX3,P14384,P15169,P42892,P42574,P49747,O15294,…	0.0146314	0.0985729	0.0175439
GO:0006874	cellular calcium ion homeostasis	P	4	116	36	4343	0.111111	0.0267096	over	P16671,P31415,P02649,P48061	P14625,P27797,P62873,P01042,Q07954,P51572,P01019,Q14344,P16671,P08174,P09429,P06756,Q9Y3D6,Q9UH65,Q14573,P56539,P21730,Q9Y639,P0DJI8,P17302,P24530,O00421,P25106,P62341,P18509,P29590,P55061,Q03135,Q12797,Q99571,P0DP24,P78417,O15247,Q13557,P30626,P28161,P11532,Q13023,Q13061,A6NNS2,P17612,Q01484,P26678,O60936,P21817,P31415,P42858,P16615,O76024,Q07812,Q14643,Q9UM00,Q96A33,P49768,O14983,P21980,P52306,…	0.0147262	0.0985729	0.0344828
GO:0090276	regulation of peptide hormone secretion	P	3	63	36	4343	0.0833333	0.0145061	over	P02675,P02671,P02679	P62834,P05141,P12236,P12235,P63092,Q9NY47,P11166,Q13488,P27487,Q14573,O43768,P50416,P16298,Q14643,Q14571,Q9Y2Y0,P36404,P00367,Q13148,O00233,Q8NE86,P02753,O60488,P15104,O60825,P17302,P33176,Q07954,P63167,P63000,P49407,P30626,Q9TQE0,Q9NRX4,P13760,P55809,P13761,P80108,Q12846,O95563,Q5XXA6,P62760,P17858,Q16836,Q06124,Q08209,O60260,Q92930,Q15811,P62341,P18509,O60229,Q86UD5,Q8NBJ9,O95819,Q9NPA8,Q8N183,…	0.0147777	0.0985729	0.047619
GO:0030155	regulation of cell adhesion	P	6	248	36	4343	0.166667	0.0571034	over	P16671,P02675,P02671,P02679,P48061,P39900	P54851,Q10588,Q15063,O14936,P07996,P20936,P27986,O95819,P46939,Q13418,P14923,P55290,Q14118,P16671,Q99828,Q00534,Q05513,Q9HB19,P06576,P08575,P23142,P01042,P04196,Q15582,P52565,P24821,P52566,O00592,O15031,Q5JRA6,Q9Y4D7,O14672,O60711,Q96FS4,P57087,Q9ULL4,P37023,P51805,P16150,P15153,P54252,P04004,P14543,Q9Y6C2,Q9H8L6,Q15404,P63000,P48059,P98095,Q53GQ0,O95994,P26006,P49593,Q9BXX0,P23229,Q7Z7G0,P08648,…	0.0149642	0.0985729	0.0241935
GO:0055074	calcium ion homeostasis	P	4	117	36	4343	0.111111	0.0269399	over	P02649,P48061,P16671,P31415	P14625,P27797,P16615,Q03135,P20073,P02649,P23634,P07686,O14983,P13693,P20020,P05026,Q93084,Q9UJZ1,Q96TC7,P33151,Q13488,Q01484,Q9HD20,O95292,Q9HC07,Q13586,P08246,Q9Y639,P48061,P34913,P05771,Q15493,Q13061,Q9Y6M5,P62873,P01042,Q07954,P51572,P01019,Q14344,P16671,P08174,P09429,P06756,Q9Y3D6,Q9UH65,Q14573,P56539,P21730,P0DJI8,P17302,P24530,O00421,P25106,P62341,P18509,P29590,P55061,Q12797,Q99571,P0DP24,…	0.0151583	0.0985729	0.034188
GO:0030003	cellular cation homeostasis	P	5	181	36	4343	0.138889	0.0416763	over	P02649,P48061,P02794,P16671,P31415	P14625,P27797,P16615,Q03135,P20073,P02649,P23634,P07686,O14983,P13693,P20020,P05026,Q93084,Q9UJZ1,Q96TC7,P33151,Q13488,Q01484,Q9HD20,O95292,Q9HC07,Q13586,P08246,Q9Y639,P48061,P34913,P05771,Q15493,Q13061,Q9Y6M5,O60826,O00244,O75880,P02795,P04156,P02787,P02790,P00450,P00441,P02792,Q86VP6,P02794,P38606,P61421,P63208,P02786,O75348,P21399,Q15843,O76003,P80188,Q53TN4,P30519,Q15904,Q9NP58,Q9H1K1,P09601,…	0.0156951	0.0985729	0.0276243
GO:0045638	negative regulation of myeloid cell differentiation	P	2	24	36	4343	0.0555556	0.00552613	over	P02747,P02743	P22392,P15531,P07948,P02747,Q15848,Q13619,P38646,P62805,Q99873,Q99828,P02776,Q06546,P02743,Q00534,Q92835,P35555,P35222,P27986,P02788,P56856,Q9GZS3,Q96T37,O15347,Q6P1J9	0.0164452	0.0985729	0.0833333
GO:0042904	9-cis-retinoic acid biosynthetic process	P	1	2	36	4343	0.0277778	0.000460511	over	Q9BPW9	O94788,Q9BPW9	0.0165116	0.0985729	0.5
GO:0009609	response to symbiotic bacterium	P	1	2	36	4343	0.0277778	0.000460511	over	P04003	P07203,P04003	0.0165116	0.0985729	0.5
GO:0042482	positive regulation of odontogenesis	P	1	2	36	4343	0.0277778	0.000460511	over	P28906	Q9NRM1,P28906	0.0165116	0.0985729	0.5
GO:0042905	9-cis-retinoic acid metabolic process	P	1	2	36	4343	0.0277778	0.000460511	over	Q9BPW9	O94788,Q9BPW9	0.0165116	0.0985729	0.5
GO:0004499	N,N-dimethylaniline monooxygenase activity	F	1	2	36	4343	0.0277778	0.000460511	over	P31513	P49326,P31513	0.0165116	0.0985729	0.5
GO:0052422	modulation by host of symbiont catalytic activity	P	1	2	36	4343	0.0277778	0.000460511	over	P02743	Q9Y2Z0,P02743	0.0165116	0.0985729	0.5
GO:1902994	regulation of phospholipid efflux	P	1	2	36	4343	0.0277778	0.000460511	over	P02649	P02647,P02649	0.0165116	0.0985729	0.5
GO:0051541	elastin metabolic process	P	1	2	36	4343	0.0277778	0.000460511	over	P39900	P39900,P01034	0.0165116	0.0985729	0.5
GO:0048842	positive regulation of axon extension involved in axon guidance	P	1	2	36	4343	0.0277778	0.000460511	over	P48061	O14786,P48061	0.0165116	0.0985729	0.5
GO:2000646	positive regulation of receptor catabolic process	P	1	2	36	4343	0.0277778	0.000460511	over	P02649	P02649,P18031	0.0165116	0.0985729	0.5
GO:1902995	positive regulation of phospholipid efflux	P	1	2	36	4343	0.0277778	0.000460511	over	P02649	P02647,P02649	0.0165116	0.0985729	0.5
GO:1900227	positive regulation of NLRP3 inflammasome complex assembly	P	1	2	36	4343	0.0277778	0.000460511	over	P16671	P16671,Q96PP8	0.0165116	0.0985729	0.5
GO:0032803	regulation of low-density lipoprotein particle receptor catabolic process	P	1	2	36	4343	0.0277778	0.000460511	over	P02649	P07355,P02649	0.0165116	0.0985729	0.5
GO:0008043	intracellular ferritin complex	C	1	2	36	4343	0.0277778	0.000460511	over	P02794	P02792,P02794	0.0165116	0.0985729	0.5
GO:1902951	negative regulation of dendritic spine maintenance	P	1	2	36	4343	0.0277778	0.000460511	over	P02649	P02649,P04156	0.0165116	0.0985729	0.5
GO:0070288	ferritin complex	C	1	2	36	4343	0.0277778	0.000460511	over	P02794	P02792,P02794	0.0165116	0.0985729	0.5
GO:0052199	negative regulation of catalytic activity in other organism involved in symbiotic interaction	P	1	2	36	4343	0.0277778	0.000460511	over	P02743	Q14790,P02743	0.0165116	0.0985729	0.5
GO:0071726	cellular response to diacyl bacterial lipopeptide	P	1	2	36	4343	0.0277778	0.000460511	over	P16671	P16671,P08571	0.0165116	0.0985729	0.5
GO:1902998	positive regulation of neurofibrillary tangle assembly	P	1	2	36	4343	0.0277778	0.000460511	over	P02649	P10909,P02649	0.0165116	0.0985729	0.5
GO:0035634	response to stilbenoid	P	1	2	36	4343	0.0277778	0.000460511	over	P16671	P06727,P16671	0.0165116	0.0985729	0.5
GO:0016322	neuron remodeling	P	1	2	36	4343	0.0277778	0.000460511	over	P02745	P01024,P02745	0.0165116	0.0985729	0.5
GO:0072011	glomerular endothelium development	P	1	2	36	4343	0.0277778	0.000460511	over	P28906	P16284,P28906	0.0165116	0.0985729	0.5
GO:0060290	transdifferentiation	P	1	2	36	4343	0.0277778	0.000460511	over	P28906	P17174,P28906	0.0165116	0.0985729	0.5
GO:0097113	AMPA glutamate receptor clustering	P	1	2	36	4343	0.0277778	0.000460511	over	P02649	P02649,Q9BYB0	0.0165116	0.0985729	0.5
GO:1902988	neurofibrillary tangle assembly	P	1	2	36	4343	0.0277778	0.000460511	over	P02649	P10909,P02649	0.0165116	0.0985729	0.5
GO:0090674	endothelial cell-matrix adhesion via fibronectin	P	1	2	36	4343	0.0277778	0.000460511	over	P39900	P39900,P40199	0.0165116	0.0985729	0.5
GO:1903027	regulation of opsonization	P	1	2	36	4343	0.0277778	0.000460511	over	P04003	Q92614,P04003	0.0165116	0.0985729	0.5
GO:0044868	modulation by host of viral molecular function	P	1	2	36	4343	0.0277778	0.000460511	over	P02743	P02743,Q9H1E3	0.0165116	0.0985729	0.5
GO:0035435	phosphate ion transmembrane transport	P	1	2	36	4343	0.0277778	0.000460511	over	Q8TED4	Q00325,Q8TED4	0.0165116	0.0985729	0.5
GO:1904749	regulation of protein localization to nucleolus	P	1	2	36	4343	0.0277778	0.000460511	over	Q96D46	Q96D46,P15104	0.0165116	0.0985729	0.5
GO:0060309	elastin catabolic process	P	1	2	36	4343	0.0277778	0.000460511	over	P39900	P01034,P39900	0.0165116	0.0985729	0.5
GO:1902996	regulation of neurofibrillary tangle assembly	P	1	2	36	4343	0.0277778	0.000460511	over	P02649	P10909,P02649	0.0165116	0.0985729	0.5
GO:0055095	lipoprotein particle mediated signaling	P	1	2	36	4343	0.0277778	0.000460511	over	P16671	P55290,P16671	0.0165116	0.0985729	0.5
GO:0055096	low-density lipoprotein particle mediated signaling	P	1	2	36	4343	0.0277778	0.000460511	over	P16671	P55290,P16671	0.0165116	0.0985729	0.5
GO:0070326	very-low-density lipoprotein particle receptor binding	F	1	2	36	4343	0.0277778	0.000460511	over	P02649	P02649,P30533	0.0165116	0.0985729	0.5
GO:0045650	negative regulation of macrophage differentiation	P	1	2	36	4343	0.0277778	0.000460511	over	P02747	P02747,Q15848	0.0165116	0.0985729	0.5
GO:1901628	positive regulation of postsynaptic membrane organization	P	1	2	36	4343	0.0277778	0.000460511	over	P02649	Q14696,P02649	0.0165116	0.0985729	0.5
GO:0070170	regulation of tooth mineralization	P	1	2	36	4343	0.0277778	0.000460511	over	Q9BXN1	Q9BXN1,Q9NRM1	0.0165116	0.0985729	0.5
GO:0071724	response to diacyl bacterial lipopeptide	P	1	2	36	4343	0.0277778	0.000460511	over	P16671	P16671,P08571	0.0165116	0.0985729	0.5
GO:0060265	positive regulation of respiratory burst involved in inflammatory response	P	1	2	36	4343	0.0277778	0.000460511	over	P18428	P39019,P18428	0.0165116	0.0985729	0.5
GO:0038124	toll-like receptor TLR6:TLR2 signaling pathway	P	1	2	36	4343	0.0277778	0.000460511	over	P16671	P16671,P08571	0.0165116	0.0985729	0.5
GO:0033605	positive regulation of catecholamine secretion	P	1	2	36	4343	0.0277778	0.000460511	over	P48061	P48061,P25098	0.0165116	0.0985729	0.5
GO:0072239	metanephric glomerulus vasculature development	P	1	2	36	4343	0.0277778	0.000460511	over	P28906	P28906,P09619	0.0165116	0.0985729	0.5
GO:1902412	regulation of mitotic cytokinesis	P	1	2	36	4343	0.0277778	0.000460511	over	M0R2J8	P37198,M0R2J8	0.0165116	0.0985729	0.5
GO:0009608	response to symbiont	P	1	2	36	4343	0.0277778	0.000460511	over	P04003	P07203,P04003	0.0165116	0.0985729	0.5
GO:1902669	positive regulation of axon guidance	P	1	2	36	4343	0.0277778	0.000460511	over	P48061	O14786,P48061	0.0165116	0.0985729	0.5
GO:0061042	vascular wound healing	P	1	2	36	4343	0.0277778	0.000460511	over	P28906	P43121,P28906	0.0165116	0.0985729	0.5
GO:0097688	glutamate receptor clustering	P	1	2	36	4343	0.0277778	0.000460511	over	P02649	P02649,Q9BYB0	0.0165116	0.0985729	0.5
GO:0097090	presynaptic membrane organization	P	1	2	36	4343	0.0277778	0.000460511	over	P02649	P23468,P02649	0.0165116	0.0985729	0.5
GO:0097114	NMDA glutamate receptor clustering	P	1	2	36	4343	0.0277778	0.000460511	over	P02649	P02649,Q9BYB0	0.0165116	0.0985729	0.5
GO:0043199	sulfate binding	F	1	2	36	4343	0.0277778	0.000460511	over	P28906	P28906,P18754	0.0165116	0.0985729	0.5
GO:2001214	positive regulation of vasculogenesis	P	1	2	36	4343	0.0277778	0.000460511	over	P28906	P62834,P28906	0.0165116	0.0985729	0.5
GO:0072223	metanephric glomerular mesangium development	P	1	2	36	4343	0.0277778	0.000460511	over	P28906	P28906,P09619	0.0165116	0.0985729	0.5
GO:0002115	store-operated calcium entry	P	1	2	36	4343	0.0277778	0.000460511	over	P31415	Q13586,P31415	0.0165116	0.0985729	0.5
GO:2001256	regulation of store-operated calcium entry	P	1	2	36	4343	0.0277778	0.000460511	over	P31415	Q13586,P31415	0.0165116	0.0985729	0.5
GO:0070543	response to linoleic acid	P	1	2	36	4343	0.0277778	0.000460511	over	P16671	P16671,Q15848	0.0165116	0.0985729	0.5
GO:1904904	regulation of endothelial cell-matrix adhesion via fibronectin	P	1	2	36	4343	0.0277778	0.000460511	over	P39900	P39900,P40199	0.0165116	0.0985729	0.5
GO:0050966	detection of mechanical stimulus involved in sensory perception of pain	P	1	2	36	4343	0.0277778	0.000460511	over	P48061	P17301,P48061	0.0165116	0.0985729	0.5
GO:0038146	chemokine (C-X-C motif) ligand 12 signaling pathway	P	1	2	36	4343	0.0277778	0.000460511	over	P48061	O95747,P48061	0.0165116	0.0985729	0.5
GO:0032879	regulation of localization	P	13	862	36	4343	0.361111	0.19848	over	P02649,P16671,P31415,P48061,P02675,P02671,P02679,P18428,P28906,P39900,P04003,Q96D46,P0C0L4	P11234,P37840,P01019,P05023,Q04917,Q9H4A3,Q99571,P29474,O75915,Q15041,P49768,O75955,P30533,Q8IZ07,O00560,P49407,P16885,P08962,P43405,P32121,Q06787,Q8NBU5,Q6P3W7,P37198,Q7Z3B4,Q9BVL2,P04083,O95760,P09601,Q9UJ41,Q5JRA6,P17301,P08514,O94813,Q10588,Q12979,P05362,Q9BX97,P02647,P02652,P19367,P27361,Q15046,Q16539,P04233,P05109,P04899,Q9Y5X3,P24530,P21964,Q9H4X1,Q96IY4,Q9Y6B6,Q9NR31,Q9HCU5,P35609,P18509,…	0.0167371	0.0994554	0.0150812
GO:0005201	extracellular matrix structural constituent	F	3	66	36	4343	0.0833333	0.0151969	over	P02675,P02671,P02679	P35555,Q9Y6C2,P98095,Q9BXX0,P12111,P12109,P12110,Q05707,P08123,Q99715,P08572,P02452,P02462,A8TX70,P02461,P05997,P39059,P20908,Q01955,P25940,Q07092,P02458,P98160,P51884,P21810,P07585,P51888,P13611,Q9Y2Y8,P13727,Q9NRM1,P02751,P02675,P11047,P55268,P02671,P02679,P22105,O00468,Q16363,P23142,P04004,Q13751,P14543,P07942,Q15582,Q9GZM7,Q14112,P24821,P39060,Q07507,Q9HCB6,P15502,O00339,P24043,P27658,Q92626,…	0.0167429	0.0994554	0.0454545
GO:0072503	cellular divalent inorganic cation homeostasis	P	4	121	36	4343	0.111111	0.0278609	over	P02649,P48061,P16671,P31415	P14625,P27797,P16615,Q03135,P20073,P02649,P23634,P07686,O14983,P13693,P20020,P05026,Q93084,Q9UJZ1,Q96TC7,P33151,Q13488,Q01484,Q9HD20,O95292,Q9HC07,Q13586,P08246,Q9Y639,P48061,P34913,P05771,Q15493,Q13061,Q9Y6M5,Q6PML9,P02795,P62873,P01042,Q07954,P51572,P01019,Q14344,P16671,P08174,P09429,P06756,Q9Y3D6,Q9UH65,Q14573,P56539,P21730,P0DJI8,P17302,P24530,O00421,P25106,P62341,P18509,P29590,P55061,Q12797,…	0.0169676	0.10054	0.0330579
GO:0006873	cellular ion homeostasis	P	5	185	36	4343	0.138889	0.0425973	over	P02649,P48061,P02794,P16671,P31415	P14625,P27797,P16615,Q03135,P20073,P02649,P23634,P07686,O14983,P13693,P20020,P05026,Q93084,Q9UJZ1,Q96TC7,P33151,Q13488,Q01484,Q9HD20,O95292,Q9HC07,Q13586,P08246,Q9Y639,P48061,P34913,P05771,Q15493,Q13061,Q9Y6M5,O60826,O00244,O75880,P02795,P04156,P02787,P02790,P00450,P00441,P02792,Q86VP6,P02794,P38606,P61421,P63208,P02786,O75348,P21399,Q15843,O76003,P80188,Q53TN4,P30519,Q15904,Q9NP58,Q9H1K1,P09601,…	0.0171155	0.101164	0.027027
GO:0051235	maintenance of location	P	4	122	36	4343	0.111111	0.0280912	over	P02794,P02649,P16671,P31415	P30626,P06396,Q6IBS0,P62328,Q12792,P63313,Q9Y6U3,P14625,P27797,O15258,Q13438,P24390,P02792,P02794,Q9Y490,O75369,P15311,Q9Y4G6,P14923,Q14118,Q9Y2J2,Q12955,O60826,O75832,Q9UN86,Q9UNN5,P02649,P0DP24,P78417,O15247,Q13557,Q12797,P28161,P11532,Q13023,Q13061,A6NNS2,P17612,Q01484,P26678,P01024,P04114,P19838,Q9H4M9,P16671,P21757,P06756,P05106,Q9BXB4,Q9BZF1,O60936,P21817,P31415,P02647,Q03135,P07686,O75923,…	0.0174403	0.102829	0.0327869
GO:0032755	positive regulation of interleukin-6 production	P	2	25	36	4343	0.0555556	0.00575639	over	P16671,P18428	Q15109,P04233,P40763,P43405,Q15399,Q08211,Q9ULZ3,P09429,P55008,O95786,O00182,Q7Z434,P10809,P16671,P18428,Q06124,P30273,Q9NUY8,Q92974,O95760,Q8N423,O15264,Q99836,P13498,P18509	0.0177829	0.104076	0.08
GO:1990777	lipoprotein particle	C	2	25	36	4343	0.0555556	0.00575639	over	P02649,P35542	P02647,P04114,P02649,Q0VD83,P02655,Q9BUR5,P21757,O95445,Q13790,Q9BQE4,P01130,P02652,P06727,P02749,P27169,P02654,Q00341,O14791,P55058,P35542,P0DJI8,P02656,Q9UHG3,P00739,P10909	0.0177829	0.104076	0.08
GO:0034358	plasma lipoprotein particle	C	2	25	36	4343	0.0555556	0.00575639	over	P02649,P35542	P02647,P04114,P02649,Q0VD83,P02655,Q9BUR5,P21757,O95445,Q13790,Q9BQE4,P01130,P02652,P06727,P02749,P27169,P02654,Q00341,O14791,P55058,P35542,P0DJI8,P02656,P00739,P10909,Q9UHG3	0.0177829	0.104076	0.08
GO:0040008	regulation of growth	P	5	187	36	4343	0.138889	0.0430578	over	Q04695,P02649,P16671,P18428,P48061	Q13557,P01019,Q9UBX5,P46109,Q9Y2J2,Q8N2S1,Q9NVI7,Q16270,Q99816,P42345,Q5BJF2,Q9Y2Q5,Q9UQ88,Q6IAA8,Q6P1J9,O15085,P53384,Q96SB3,Q9ULI4,P16435,Q86X55,P84243,P06702,P61586,P00734,P05109,P60953,P31947,P58546,P16401,Q04637,O00571,Q04695,P51812,P46108,P78344,Q15418,O60488,P68400,Q99828,P00533,Q09161,O75832,O14672,Q9NXV6,Q06265,Q7Z4V5,O43598,Q96K76,Q16595,Q13023,Q13868,O00560,P13498,Q9NPD3,P06733,P0DMV9,…	0.0178571	0.104254	0.026738
GO:0043408	regulation of MAPK cascade	P	5	188	36	4343	0.138889	0.043288	over	P02649,P02675,P02671,P02679,P16671	Q15750,Q5VWQ8,P28482,P27361,P46109,P46108,Q9H2K8,Q9UHA4,P19525,Q9Y2Q5,Q13905,Q99683,O95382,P49768,P62979,P32119,P00441,P60033,P56199,P30040,P04233,P49407,P01031,P61088,Q13404,Q6UVK1,P08575,Q15046,Q02750,Q86VI3,P36507,Q15121,Q06124,P07996,Q6UXB2,P46734,Q16539,Q13131,P21730,P0DJI8,P10721,P09038,Q9Y6K9,Q03135,P30153,P67775,P51452,Q13098,Q9UJU6,Q9P035,O60271,P18031,P43405,Q13546,Q8NB16,P09211,Q06830,…	0.0182359	0.106205	0.0265957
GO:0030100	regulation of endocytosis	P	4	124	36	4343	0.111111	0.0285517	over	P02649,P16671,P04003,P0C0L4	O75955,P30533,Q8IZ07,O00560,P49407,P16885,P08962,P43405,P32121,Q06787,Q8NBU5,Q6P3W7,P17931,Q9UNF0,Q9UKS6,P29320,P63010,P02649,Q07954,P08571,P37840,P98082,P48509,Q08209,Q96PU5,Q9Y5K6,P01024,P02787,P10909,P04004,P61978,O95782,O00291,P50897,Q9UL25,O75146,P61769,P63000,P62330,P02656,P02654,Q13492,P02655,Q9UJ41,O43707,Q9P2R3,Q03135,P08575,P06756,P08631,P09769,O75923,P63244,O60493,P41240,Q15848,P78324,…	0.0184105	0.106961	0.0322581
GO:0090066	regulation of anatomical structure size	P	5	189	36	4343	0.138889	0.0435183	over	P48061,P02649,P02675,P02671,P02679	P61586,P01019,P08697,P20020,P04179,P06396,P40121,P35241,P47755,P52907,P47756,P35611,Q9UEY8,Q6IBS0,Q9H2D6,Q12792,Q12929,P35612,P62328,P63313,Q9Y6U3,P20929,P29972,Q9BXP2,P55011,Q9UP95,Q8WUW1,P48061,P26038,P58546,P63000,O14745,O43504,Q9P2J5,Q86VI3,P42345,Q0VGL1,P15498,Q9HB40,P00533,P34913,P09601,P28827,P17302,P18054,P18509,P20073,P55087,Q96NA2,Q96H20,Q9NPJ1,P24530,P62736,P52306,P49747,P12821,P42892,…	0.01862	0.107914	0.026455
GO:0032994	protein-lipid complex	C	2	26	36	4343	0.0555556	0.00598665	over	P02649,P35542	O00499,P02649,P04114,P02647,Q9UHG3,P02652,P06727,P02749,P02656,Q0VD83,P02654,O14791,P02655,Q9BUR5,O95445,Q9BQE4,P21757,Q13790,P01130,P27169,Q00341,P55058,P35542,P0DJI8,P00739,P10909	0.0191654	0.11027	0.0769231
GO:1902106	negative regulation of leukocyte differentiation	P	2	26	36	4343	0.0555556	0.00598665	over	P02747,P02743	P22392,P15531,P07948,P02747,Q15848,Q13619,Q96PD5,P09429,Q13951,Q14314,O15347,P32119,P04233,Q9Y3I1,P04083,P02743,Q00534,Q92835,P35555,P35222,P27986,Q9BZS1,Q96HP8,P31994,P02788,P56856	0.0191654	0.11027	0.0769231
GO:0015748	organophosphate ester transport	P	2	26	36	4343	0.0555556	0.00598665	over	Q8TED4,P02649	Q8TED4,P12235,Q6NUK1,P17302,P61916,P22307,Q00169,P55058,P48739,Q9BZF1,Q9UKL6,Q5GJ75,P01130,Q14108,Q9NV96,P02647,P02649,P02652,P06727,P02656,P02654,P02655,P98196,Q9Y2Q0,O43861,Q05655	0.0191654	0.11027	0.0769231
GO:0072507	divalent inorganic cation homeostasis	P	4	126	36	4343	0.111111	0.0290122	over	P02649,P48061,P16671,P31415	P14625,P27797,P16615,Q03135,P20073,P02649,P23634,P07686,O14983,P13693,P20020,P05026,Q93084,Q9UJZ1,Q96TC7,P33151,Q13488,Q01484,Q9HD20,O95292,Q9HC07,Q13586,P08246,Q9Y639,P48061,P34913,P05771,Q15493,Q13061,Q9Y6M5,Q6PML9,P02795,P62873,P01042,Q07954,P51572,P01019,Q14344,P16671,P08174,P09429,P06756,Q9Y3D6,Q9UH65,Q14573,P56539,P21730,P0DJI8,P17302,P24530,O00421,P25106,P62341,P18509,P29590,P55061,Q12797,…	0.019414	0.111164	0.031746
GO:0022407	regulation of cell-cell adhesion	P	4	126	36	4343	0.111111	0.0290122	over	P02675,P02671,P02679,P48061	O00592,P12830,Q9HCM4,Q05397,Q08722,P55196,P23229,P78324,P09382,Q03135,P60953,P29350,P63000,P62993,Q13177,P27487,P41240,Q06124,P07947,P12931,P15498,P27986,P07948,Q13153,Q9BZS1,O00182,Q86UX7,Q9UH65,Q9H4A3,Q92508,P35241,Q12955,P02647,Q96S97,Q15848,Q13164,P02675,P02671,P02679,Q15109,P16070,O75955,P40199,P16050,P60033,P04083,P02549,P31146,P00491,P08575,P02786,P20036,P55008,P04440,P55160,P16333,P28068,…	0.019414	0.111164	0.031746
GO:0046883	regulation of hormone secretion	P	3	70	36	4343	0.0833333	0.0161179	over	P02675,P02671,P02679	P01019,P62834,P05141,P12236,P12235,P63092,Q9NY47,P11166,Q13488,P27487,Q14573,O43768,P50416,P16298,Q14643,Q14571,Q9Y2Y0,P36404,Q06124,P00367,Q13148,O00233,Q8NE86,P02753,O60488,P15104,O60825,P17302,P33176,Q07954,P63167,P63000,P49407,P30626,Q9TQE0,Q9NRX4,P13760,P55809,P13761,P80108,Q12846,O95563,Q5XXA6,P62760,P17858,Q16836,Q08209,O60260,Q15848,Q92930,Q15811,P62341,P18509,O60229,Q86UD5,Q8NBJ9,O95819,…	0.0195821	0.111857	0.0428571
GO:0050793	regulation of developmental process	P	11	688	36	4343	0.305556	0.158416	over	P16671,P02649,P02747,P28906,P02743,P48061,Q04695,Q9BXN1,P02675,P02671,P02679	P35222,O60341,P09429,Q8N423,P14902,P01889,Q05315,Q9BZS1,P22392,P15531,P07948,P42224,P16435,Q86X55,P35221,P35579,P35580,Q7Z406,P02751,P26038,P04083,P09493,P04075,P02549,P15311,P35241,O75083,Q9NVD7,P61586,P08134,P00734,P20073,Q96AC1,P05362,P60953,P31146,P07686,P84095,Q7L576,P62745,Q14344,P11171,O14745,P16452,Q99584,Q9Y2J2,P05107,P46108,Q8N392,O75844,Q8IXS6,O15031,O43293,Q96B97,O95466,O60610,O75781,…	0.019696	0.112239	0.0159884
GO:0030072	peptide hormone secretion	P	3	71	36	4343	0.0833333	0.0163481	over	P02675,P02671,P02679	P62834,P05141,P12236,P12235,P63092,Q9NY47,P11166,Q13488,P27487,Q14573,O43768,P50416,P16298,Q14643,Q14571,Q9Y2Y0,P36404,P04083,Q99497,Q13555,O00186,P18509,P62820,Q8N2S1,P00367,Q13148,O00233,Q8NE86,P02753,O60488,P15104,O60825,P17302,Q15907,Q7L804,P62341,P33176,Q07954,P63167,P63000,P49407,P30626,Q9TQE0,Q9NRX4,P13760,P55809,P13761,P80108,Q12846,O95563,Q5XXA6,P62760,P17858,Q16836,Q06124,Q08209,O60260,…	0.0203311	0.115582	0.0422535
GO:0042476	odontogenesis	P	2	27	36	4343	0.0555556	0.0062169	over	P28906,Q9BXN1	P02452,O15230,P35221,P00918,P35222,P24821,Q07812,Q13547,Q6UB99,P08651,P35613,P28906,Q13488,Q13586,Q6P4Q7,Q9BXN1,Q9NRM1,P05186,P23229,P16144,Q92743,P08123,P61586,P07942,P29972,P12931,P18827	0.0205918	0.115957	0.0740741
GO:0042632	cholesterol homeostasis	P	2	27	36	4343	0.0555556	0.0062169	over	P15090,P02649	P02647,P04114,Q9H4M9,Q03135,P15090,P02649,P02652,P61916,P06727,P02656,Q9UKM9,P05413,P02655,Q04828,Q9P000,Q14116,Q15067,P56539,Q9UHB6,P34913,O95445,O95486,Q5BJF2,Q6IAA8,Q9NRY6,O15118,P01130	0.0205918	0.115957	0.0740741
GO:0002690	positive regulation of leukocyte chemotaxis	P	2	27	36	4343	0.0555556	0.0062169	over	P18428,P48061	P27361,Q15046,Q99969,P07996,Q6UXB2,Q16539,P21730,O95747,Q9H4A3,O14672,Q9UH65,P15153,P63000,Q07021,O75923,P04233,P18428,P55160,Q8NHP6,Q9UIK4,P09429,P55008,Q4KMQ2,Q99538,P48061,P27797,O00182	0.0205918	0.115957	0.0740741
GO:0055092	sterol homeostasis	P	2	27	36	4343	0.0555556	0.0062169	over	P15090,P02649	P02647,P04114,Q9H4M9,Q03135,P15090,P02649,P02652,P61916,P06727,P02656,Q9UKM9,P05413,P02655,Q04828,Q9P000,Q14116,Q15067,P56539,Q9UHB6,P34913,O95445,O95486,Q5BJF2,Q6IAA8,Q9NRY6,O15118,P01130	0.0205918	0.115957	0.0740741
GO:0050663	cytokine secretion	P	3	73	36	4343	0.0833333	0.0168087	over	P16671,P28906,P39900	P02647,P02652,P19367,P27361,Q15046,Q16539,Q08211,O95786,Q7Z434,P06756,P18564,P16671,Q96PP8,Q99584,P07948,Q9H4X1,Q9BZS1,P31994,P30740,P29590,P04406,P08571,P14174,Q9BY67,P12931,P43405,P0DJI8,P09769,P02763,P19652,P09429,P01880,Q9ULZ3,P29466,P57764,O00182,P00491,P62820,P05161,Q13488,P78410,P01031,P55008,O95760,O15296,P15311,P32455,P28906,Q01082,P41217,Q9UJ41,P39900,O15111,Q15063,Q07954,Q02952,Q15109,…	0.0218766	0.117282	0.0410959
GO:0030516	regulation of axon extension	P	2	28	36	4343	0.0555556	0.00644716	over	P48061,P02649	Q9NQC3,P98171,P02751,Q9UPN3,P31150,Q13418,Q7L576,P43034,Q9UJU6,Q6IBS0,A0MZ66,Q16643,Q13439,Q9Y5S1,P46821,P53667,Q13153,Q07954,O14786,P48061,P51805,Q16555,P02649,P50570,Q9UL25,Q14247,O75122,Q96ST3	0.0220614	0.117282	0.0714286
GO:0120162	positive regulation of cold-induced thermogenesis	P	2	28	36	4343	0.0555556	0.00644716	over	P15090,P16671	Q14204,Q01469,Q03135,Q16698,P15090,P63092,P07954,P16671,P33121,P23786,Q16836,P80188,P28330,P55001,Q14116,O95140,Q15848,Q8NEU8,P43405,Q9Y5S1,Q96E52,P42226,Q9Y478,P17302,O60341,P50440,O15294,P18509	0.0220614	0.117282	0.0714286
GO:0002532	production of molecular mediator involved in inflammatory response	P	2	28	36	4343	0.0555556	0.00644716	over	P18428,P16671	P14902,P32119,P09917,O00161,Q06187,P07948,P30273,P43405,P39019,P18428,P28799,Q16539,P00734,P05090,Q9BWS9,Q9ULZ3,Q53EL6,Q8NEU8,P78324,Q15046,Q9UKG1,O60684,Q96PP8,Q99836,Q9BV40,P51809,O95219,P16671	0.0220614	0.117282	0.0714286
GO:0002761	regulation of myeloid leukocyte differentiation	P	2	28	36	4343	0.0555556	0.00644716	over	P02747,P02743	P22392,P15531,P07948,P02747,Q15848,Q13619,P14317,P34910,P02776,Q14790,Q13546,P02743,Q00534,Q92835,P04233,P13760,Q9UKV3,Q9BRX8,P42345,P35555,P35222,P27986,P00918,P01100,P02788,P56856,Q15904,Q86UD5	0.0220614	0.117282	0.0714286
GO:0045428	regulation of nitric oxide biosynthetic process	P	2	28	36	4343	0.0555556	0.00644716	over	P28906,P16671	Q03135,P23634,P13686,Q92945,Q16647,O75116,P30536,P28906,P78324,Q15493,P06280,P68871,P07900,P08238,P10909,O95865,P05362,O94760,P50570,P01019,P16671,P05107,P55008,P00966,Q99571,P42345,P63000,Q08722	0.0220614	0.117282	0.0714286
GO:0002252	immune effector process	P	10	608	36	4343	0.277778	0.139995	over	P18428,P0C0L4,P02746,P02747,P02745,P02743,P04003,P02794,P16671,P39900	P01024,P30273,Q06187,P31994,P13747,P04264,O75636,P11226,P01023,P05155,P04439,P09668,P00492,P53634,Q13630,P14222,P54851,Q15109,P08575,P16298,P30461,P01892,O15400,Q9NUQ9,P30511,P61769,P13671,P13987,P43246,P42224,P29590,Q9ULZ3,O95786,Q86WV6,Q8IXQ6,Q96ST3,Q7Z434,Q92538,Q07954,P28799,P49768,Q15046,Q92608,O75923,P18428,P43405,O95760,P13796,P05362,P20701,Q14314,P42345,P42226,P16150,P62753,Q8NES3,Q5JSL3,…	0.022349	0.117282	0.0164474
GO:0045807	positive regulation of endocytosis	P	3	74	36	4343	0.0833333	0.0170389	over	P16671,P0C0L4,P02649	P49407,P16885,P08962,P43405,P32121,Q06787,Q8NBU5,Q6P3W7,P01024,P02787,P10909,P04004,P61978,O95782,O00291,P50897,Q9UL25,O75146,P61769,O43707,Q9P2R3,Q8IWL1,P02647,P27797,P00441,P02652,P02765,Q07954,P50570,Q08722,Q12907,Q9ULZ3,P35247,Q08431,P20160,P30273,P51159,Q92608,P78324,P11226,Q12979,P13498,P31994,P06756,P16671,P17301,Q4KMQ2,P55160,Q8NEU8,Q99961,O00429,O14656,Q92614,Q9UKG1,P62834,P08575,Q13905,…	0.0226729	0.117282	0.0405405
GO:0055080	cation homeostasis	P	5	199	36	4343	0.138889	0.0458209	over	P02649,P48061,P02794,P16671,P31415	P01019,P04899,Q9Y5X3,P24530,P21964,P14625,P27797,P16615,Q03135,P20073,P02649,P23634,P07686,O14983,P13693,P20020,P05026,Q93084,Q9UJZ1,Q96TC7,P33151,Q13488,Q01484,Q9HD20,O95292,Q9HC07,Q13586,P08246,Q9Y639,P48061,P34913,P05771,Q15493,Q13061,Q9Y6M5,O60826,O00244,O75880,P02795,P04156,P02787,P02790,P00450,P00441,P02792,Q86VP6,P02794,P38606,P61421,P63208,P02786,O75348,P21399,Q15843,O76003,P80188,Q53TN4,…	0.0227615	0.117282	0.0251256
GO:0035821	modification of morphology or physiology of other organism	P	3	75	36	4343	0.0833333	0.0172692	over	P48061,P02649,P02743	P02538,P57764,Q14118,O95292,Q9NNX6,Q7L523,Q14974,O00629,O00505,P52294,O60684,P19525,P04406,O60814,P06899,P02788,P01042,P17931,P61626,P39019,P62888,P59665,O14791,P02775,P02776,P81605,P48061,P80511,P50453,Q14160,O95352,Q14790,P17980,Q13148,Q9BT40,Q13547,Q9H1E3,Q12824,Q14684,Q13573,Q09472,Q9Y2Z0,Q9UQE7,Q9P0L0,P51636,P11498,P07355,P23528,P23284,P02649,P11717,O60260,P27105,Q06787,P02743,Q86U42,P14222,…	0.0234851	0.117282	0.04
GO:0098771	inorganic ion homeostasis	P	5	202	36	4343	0.138889	0.0465116	over	P02649,P48061,P02794,P16671,P31415	P01019,P04899,Q9Y5X3,P24530,P21964,P14625,P27797,P16615,Q03135,P20073,P02649,P23634,P07686,O14983,P13693,P20020,P05026,Q93084,Q9UJZ1,Q96TC7,P33151,Q13488,Q01484,Q9HD20,O95292,Q9HC07,Q13586,P08246,Q9Y639,P48061,P34913,P05771,Q15493,Q13061,Q9Y6M5,O60826,O00244,O75880,P02795,P04156,P02787,P02790,P00450,P00441,P02792,Q86VP6,P02794,P38606,P61421,P63208,P02786,O75348,P21399,Q15843,O76003,P80188,Q53TN4,…	0.024113	0.117282	0.0247525
GO:0003008	system process	P	8	439	36	4343	0.222222	0.101082	over	P28906,P16671,P02649,P48061,P31415,P02675,P02671,P02679	P25311,P01833,Q7RTX0,P01100,P15311,Q14651,P51608,O60260,P61586,P23141,P08473,P12821,P08311,Q9UBR2,P15088,P23946,Q07075,O75787,P01019,P12883,P13533,P05023,P16615,Q13557,P10253,O76003,P08590,P10916,P26678,P12829,P0DP24,Q8N335,P17612,Q01484,P56539,P11532,P08697,P63316,O94925,Q7Z406,P13639,P13535,P11055,P13805,Q6JBY9,O15111,Q6ZMU5,Q99538,Q7LG56,Q9HAB8,P46937,P11766,Q8IVL1,P20020,Q03135,P29474,P62258,…	0.0243833	0.117282	0.0182232
GO:0072007	mesangial cell differentiation	P	1	3	36	4343	0.0277778	0.000690767	over	P28906	P62736,P46093,P28906	0.0246677	0.117282	0.333333
GO:0031069	hair follicle morphogenesis	P	1	3	36	4343	0.0277778	0.000690767	over	Q04695	P35222,Q04695,Q9ULD6	0.0246677	0.117282	0.333333
GO:0060340	positive regulation of type I interferon-mediated signaling pathway	P	1	3	36	4343	0.0277778	0.000690767	over	P39900	P61086,P39900,Q7Z434	0.0246677	0.117282	0.333333
GO:0016127	sterol catabolic process	P	1	3	36	4343	0.0277778	0.000690767	over	P02649	P02649,Q02318,Q15036	0.0246677	0.117282	0.333333
GO:0061771	response to caloric restriction	P	1	3	36	4343	0.0277778	0.000690767	over	P02649	Q8IXJ6,P02649,P01130	0.0246677	0.117282	0.333333
GO:2000668	regulation of dendritic cell apoptotic process	P	1	3	36	4343	0.0277778	0.000690767	over	P48061	P48061,O00182,P07948	0.0246677	0.117282	0.333333
GO:0072008	glomerular mesangial cell differentiation	P	1	3	36	4343	0.0277778	0.000690767	over	P28906	P62736,P46093,P28906	0.0246677	0.117282	0.333333
GO:0016406	carnitine O-acyltransferase activity	F	1	3	36	4343	0.0277778	0.000690767	over	P43155	P43155,P23786,P50416	0.0246677	0.117282	0.333333
GO:0070339	response to bacterial lipopeptide	P	1	3	36	4343	0.0277778	0.000690767	over	P16671	Q15399,P16671,P08571	0.0246677	0.117282	0.333333
GO:0014877	response to muscle inactivity involved in regulation of muscle adaptation	P	1	3	36	4343	0.0277778	0.000690767	over	P31415	P46939,Q14118,P31415	0.0246677	0.117282	0.333333
GO:1904238	pericyte cell differentiation	P	1	3	36	4343	0.0277778	0.000690767	over	P28906	P62736,P46093,P28906	0.0246677	0.117282	0.333333
GO:0051798	positive regulation of hair follicle development	P	1	3	36	4343	0.0277778	0.000690767	over	Q04695	Q14980,Q04695,Q15628	0.0246677	0.117282	0.333333
GO:0019254	carnitine metabolic process, CoA-linked	P	1	3	36	4343	0.0277778	0.000690767	over	P43155	P11310,P28330,P43155	0.0246677	0.117282	0.333333
GO:1905908	positive regulation of amyloid fibril formation	P	1	3	36	4343	0.0277778	0.000690767	over	P02649	P10909,P02649,P49768	0.0246677	0.117282	0.333333
GO:0034196	acylglycerol transport	P	1	3	36	4343	0.0277778	0.000690767	over	P16671	P02749,P16671,P51809	0.0246677	0.117282	0.333333
GO:1903019	negative regulation of glycoprotein metabolic process	P	1	3	36	4343	0.0277778	0.000690767	over	P02743	Q9UKV8,P02743,P01034	0.0246677	0.117282	0.333333
GO:1901626	regulation of postsynaptic membrane organization	P	1	3	36	4343	0.0277778	0.000690767	over	P02649	P02649,P46109,Q14696	0.0246677	0.117282	0.333333
GO:0150062	complement-mediated synapse pruning	P	1	3	36	4343	0.0277778	0.000690767	over	P02745	P01024,P02745,P11215	0.0246677	0.117282	0.333333
GO:0035641	locomotory exploration behavior	P	1	3	36	4343	0.0277778	0.000690767	over	P02649	P02649,P27487,Q9HB07	0.0246677	0.117282	0.333333
GO:0044320	cellular response to leptin stimulus	P	1	3	36	4343	0.0277778	0.000690767	over	P02675	P40763,Q9NPJ1,P02675	0.0246677	0.117282	0.333333
GO:0034145	positive regulation of toll-like receptor 4 signaling pathway	P	1	3	36	4343	0.0277778	0.000690767	over	P18428	P02788,P18428,Q8IWB7	0.0246677	0.117282	0.333333
GO:0010934	macrophage cytokine production	P	1	3	36	4343	0.0277778	0.000690767	over	P16671	Q9NQC3,P04233,P16671	0.0246677	0.117282	0.333333
GO:0045236	CXCR chemokine receptor binding	F	1	3	36	4343	0.0277778	0.000690767	over	P48061	P54577,P02776,P48061	0.0246677	0.117282	0.333333
GO:0071723	lipopeptide binding	F	1	3	36	4343	0.0277778	0.000690767	over	P18428	P08571,P18428,Q15399	0.0246677	0.117282	0.333333
GO:0060907	positive regulation of macrophage cytokine production	P	1	3	36	4343	0.0277778	0.000690767	over	P16671	Q9NQC3,P04233,P16671	0.0246677	0.117282	0.333333
GO:0071285	cellular response to lithium ion	P	1	3	36	4343	0.0277778	0.000690767	over	P15090	P27797,P15090,P12830	0.0246677	0.117282	0.333333
GO:0090673	endothelial cell-matrix adhesion	P	1	3	36	4343	0.0277778	0.000690767	over	P39900	P39900,P40199,P16284	0.0246677	0.117282	0.333333
GO:1903365	regulation of fear response	P	1	3	36	4343	0.0277778	0.000690767	over	P02649	P02649,P06307,P17302	0.0246677	0.117282	0.333333
GO:0150064	vertebrate eye-specific patterning	P	1	3	36	4343	0.0277778	0.000690767	over	P02745	P01024,P02745,P11215	0.0246677	0.117282	0.333333
GO:0044321	response to leptin	P	1	3	36	4343	0.0277778	0.000690767	over	P02675	P40763,Q9NPJ1,P02675	0.0246677	0.117282	0.333333
GO:0090261	positive regulation of inclusion body assembly	P	1	3	36	4343	0.0277778	0.000690767	over	P02649	P10909,P02649,P62195	0.0246677	0.117282	0.333333
GO:0038001	paracrine signaling	P	1	3	36	4343	0.0277778	0.000690767	over	P28906	P28906,P29508,P09038	0.0246677	0.117282	0.333333
GO:0002692	negative regulation of cellular extravasation	P	1	3	36	4343	0.0277778	0.000690767	over	P48061	P48061,Q9NQ66,Q12979	0.0246677	0.117282	0.333333
GO:0016413	O-acetyltransferase activity	F	1	3	36	4343	0.0277778	0.000690767	over	P43155	P43155,Q8NF37,Q7L5N7	0.0246677	0.117282	0.333333
GO:0048841	regulation of axon extension involved in axon guidance	P	1	3	36	4343	0.0277778	0.000690767	over	P48061	O14786,P48061,P51805	0.0246677	0.117282	0.333333
GO:0042635	positive regulation of hair cycle	P	1	3	36	4343	0.0277778	0.000690767	over	Q04695	Q14980,Q04695,Q15628	0.0246677	0.117282	0.333333
GO:0071220	cellular response to bacterial lipoprotein	P	1	3	36	4343	0.0277778	0.000690767	over	P16671	P16671,P08571,Q15399	0.0246677	0.117282	0.333333
GO:0140052	cellular response to oxidised low-density lipoprotein particle stimulus	P	1	3	36	4343	0.0277778	0.000690767	over	P16671	P16671,Q5JRA6,Q99836	0.0246677	0.117282	0.333333
GO:0014894	response to denervation involved in regulation of muscle adaptation	P	1	3	36	4343	0.0277778	0.000690767	over	P31415	P46939,Q14118,P31415	0.0246677	0.117282	0.333333
GO:1903236	regulation of leukocyte tethering or rolling	P	1	3	36	4343	0.0277778	0.000690767	over	P48061	P48061,P08246,P13612	0.0246677	0.117282	0.333333
GO:2000644	regulation of receptor catabolic process	P	1	3	36	4343	0.0277778	0.000690767	over	P02649	P07355,P02649,P18031	0.0246677	0.117282	0.333333
GO:0006880	intracellular sequestering of iron ion	P	1	3	36	4343	0.0277778	0.000690767	over	P02794	P02792,P02794,P30626	0.0246677	0.117282	0.333333
GO:0060264	regulation of respiratory burst involved in inflammatory response	P	1	3	36	4343	0.0277778	0.000690767	over	P18428	P39019,P18428,P28799	0.0246677	0.117282	0.333333
GO:0002924	negative regulation of humoral immune response mediated by circulating immunoglobulin	P	1	3	36	4343	0.0277778	0.000690767	over	P04003	P04003,P29350,P31994	0.0246677	0.117282	0.333333
GO:0070891	lipoteichoic acid binding	F	1	3	36	4343	0.0277778	0.000690767	over	P18428	P08571,P18428,Q9UGM3	0.0246677	0.117282	0.333333
GO:0006817	phosphate ion transport	P	1	3	36	4343	0.0277778	0.000690767	over	Q8TED4	Q00325,Q8TED4,O95436	0.0246677	0.117282	0.333333
GO:0015114	phosphate ion transmembrane transporter activity	F	1	3	36	4343	0.0277778	0.000690767	over	Q8TED4	O95436,Q8TED4,Q9HCJ1	0.0246677	0.117282	0.333333
GO:0052203	modulation of catalytic activity in other organism involved in symbiotic interaction	P	1	3	36	4343	0.0277778	0.000690767	over	P02743	Q14790,Q9Y2Z0,P02743	0.0246677	0.117282	0.333333
GO:0034365	discoidal high-density lipoprotein particle	C	1	3	36	4343	0.0277778	0.000690767	over	P02649	P02647,P02649,O95445	0.0246677	0.117282	0.333333
GO:1900272	negative regulation of long-term synaptic potentiation	P	1	3	36	4343	0.0277778	0.000690767	over	P02649	Q15109,P02649,P04156	0.0246677	0.117282	0.333333
GO:0047023	androsterone dehydrogenase activity	F	1	3	36	4343	0.0277778	0.000690767	over	Q9BPW9	Q04828,P42330,Q9BPW9	0.0246677	0.117282	0.333333
GO:0014802	terminal cisterna	C	1	3	36	4343	0.0277778	0.000690767	over	P31415	P31415,P62942,P21817	0.0246677	0.117282	0.333333
GO:0006707	cholesterol catabolic process	P	1	3	36	4343	0.0277778	0.000690767	over	P02649	P02649,Q02318,Q15036	0.0246677	0.117282	0.333333
GO:0090209	negative regulation of triglyceride metabolic process	P	1	3	36	4343	0.0277778	0.000690767	over	P02649	P02656,P80108,P02649	0.0246677	0.117282	0.333333
GO:1900041	negative regulation of interleukin-2 secretion	P	1	3	36	4343	0.0277778	0.000690767	over	P28906	P15311,P32455,P28906	0.0246677	0.117282	0.333333
GO:0007271	synaptic transmission, cholinergic	P	1	3	36	4343	0.0277778	0.000690767	over	P02649	P24043,P02649,P15559	0.0246677	0.117282	0.333333
GO:0072578	neurotransmitter-gated ion channel clustering	P	1	3	36	4343	0.0277778	0.000690767	over	P02649	Q9NQX3,P02649,Q9BYB0	0.0246677	0.117282	0.333333
GO:0071221	cellular response to bacterial lipopeptide	P	1	3	36	4343	0.0277778	0.000690767	over	P16671	P16671,P08571,Q15399	0.0246677	0.117282	0.333333
GO:0016833	oxo-acid-lyase activity	F	1	3	36	4343	0.0277778	0.000690767	over	Q9BXD5	P35914,Q9BXD5,Q8N0X4	0.0246677	0.117282	0.333333
GO:2000822	regulation of behavioral fear response	P	1	3	36	4343	0.0277778	0.000690767	over	P02649	P06307,P17302,P02649	0.0246677	0.117282	0.333333
GO:0034197	triglyceride transport	P	1	3	36	4343	0.0277778	0.000690767	over	P16671	P02749,P16671,P51809	0.0246677	0.117282	0.333333
GO:0045656	negative regulation of monocyte differentiation	P	1	3	36	4343	0.0277778	0.000690767	over	P02743	P02743,Q00534,Q92835	0.0246677	0.117282	0.333333
GO:0097048	dendritic cell apoptotic process	P	1	3	36	4343	0.0277778	0.000690767	over	P48061	P48061,O00182,P07948	0.0246677	0.117282	0.333333
GO:0010935	regulation of macrophage cytokine production	P	1	3	36	4343	0.0277778	0.000690767	over	P16671	Q9NQC3,P04233,P16671	0.0246677	0.117282	0.333333
GO:0043497	regulation of protein heterodimerization activity	P	1	3	36	4343	0.0277778	0.000690767	over	P16671	P16671,Q07812,Q5VWQ8	0.0246677	0.117282	0.333333
GO:0051000	positive regulation of nitric-oxide synthase activity	P	1	3	36	4343	0.0277778	0.000690767	over	P02649	P02649,P01116,P17342	0.0246677	0.117282	0.333333
GO:0071345	cellular response to cytokine stimulus	P	8	441	36	4343	0.222222	0.101543	over	P16671,P18428,P48061,P30486,P39900,P02675,P02679,P15090	Q13951,P42702,Q03135,P08575,Q16610,P04233,P43034,P63244,Q9ULZ3,Q15628,Q14790,P43405,Q13546,Q86VP1,Q9Y6K9,Q13490,Q9BYM8,Q8TCT8,O15111,P09211,P02647,P06899,O60936,Q15848,P08670,P01857,P07900,P02751,P11142,O15230,P14625,P04083,P63104,P08123,P01861,P62979,P00488,P05556,P21397,P05362,Q16658,P29350,P42224,P40763,P62993,P16671,P09917,P46109,P15941,P01116,P05107,Q04941,P46108,P17612,P20702,P18428,P80188,…	0.0249901	0.118287	0.0181406
GO:0005509	calcium ion binding	F	5	204	36	4343	0.138889	0.0469721	over	P02743,Q9BXN1,P33764,P39900,P31415	Q13813,P07355,O43707,P12814,P46940,P0DP24,P08758,P98160,Q9NZN4,P11021,P13796,P06396,P14625,P04083,P67936,P35555,P08133,P60660,P19105,Q16853,P02549,Q9UPN3,P04350,P13797,P09525,P12429,P27797,Q9H223,P02743,P27824,P35609,P10412,P17655,Q9H4M9,O00468,P23142,P06702,P16615,P24844,P50995,P14543,Q9NZN3,P14314,Q9BSJ8,P00734,P20073,P05109,P04632,P07384,P19827,Q14112,Q6NUK1,P05452,Q07954,P26447,Q14651,P14649,…	0.0250427	0.118287	0.0245098
GO:0042116	macrophage activation	P	2	30	36	4343	0.0555556	0.00690767	over	P02745,P18428	P10909,Q15109,P43490,P37840,P05107,P55008,P20160,P02745,P11215,P21730,O75923,P18428,P43405,P28799,O95760,P04233,Q92614,P14174,Q8IZF2,P41217,P31994,P10809,Q15046,P07996,Q13315,P08575,P01130,P53634,Q9NPY3,Q15399	0.0251272	0.118287	0.0666667
GO:0048469	cell maturation	P	2	30	36	4343	0.0555556	0.00690767	over	P02745,P02679	Q12768,P03950,Q9Y5A9,Q14432,P17302,Q86UL3,O60313,P42345,P24530,P01024,P02745,P02679,P51608,O75503,O60341,P02008,P11413,P16452,Q7L5Y9,Q9NZJ7,O00468,P09622,P17612,O43236,Q8IXJ6,P30153,P35222,Q13951,Q06187,Q5TA89	0.0251272	0.118287	0.0666667
GO:0061387	regulation of extent of cell growth	P	2	30	36	4343	0.0555556	0.00690767	over	P02649,P48061	Q16555,P02649,P50570,Q9UL25,Q14247,O75122,Q96ST3,Q9NQC3,P98171,P02751,Q9UPN3,P31150,Q13418,Q7L576,P43034,Q9UJU6,Q6IBS0,A0MZ66,Q16643,Q13439,Q9Y5S1,P46821,P53667,Q13153,P53990,Q07954,Q8N0X7,O14786,P48061,P51805	0.0251272	0.118287	0.0666667
GO:0022409	positive regulation of cell-cell adhesion	P	3	78	36	4343	0.0833333	0.0179599	over	P02675,P02671,P02679	P09382,Q03135,P60953,P29350,P63000,P62993,Q13177,P27487,P41240,Q06124,P07947,P12931,P15498,P27986,P07948,Q13153,Q9BZS1,O00182,O00592,Q92508,Q12955,P02675,P02671,P02679,Q15109,P16070,O75955,P40199,P16050,P60033,P04083,P02549,P31146,P00491,P08575,P02786,P20036,P55008,P04440,P55160,P16333,P28068,Q8N423,P15529,Q9NNX6,O43639,P23396,Q9ULZ3,P09429,Q14116,Q13951,O14495,P04233,P43405,Q05513,P61586,P10809,…	0.0260165	0.122231	0.0384615
GO:0050830	defense response to Gram-positive bacterium	P	2	31	36	4343	0.0555556	0.00713792	over	P16671,P18428	P08311,O60814,P06899,P02788,P01892,P13747,P13686,P61626,P02538,P16671,P32456,P59665,P18428,P62861,Q99969,P12724,P03950,Q96PD5,P57764,P81605,Q9UGM3,P26583,Q96PP9,P49913,P21730,P61769,P11226,A1L4H1,P14555,Q99836,P09769	0.0267218	0.125273	0.0645161
GO:0001819	positive regulation of cytokine production	P	4	139	36	4343	0.111111	0.0320055	over	P18428,P28906,P16671,P39900	P01892,P61769,P13747,P30511,Q92499,O95786,Q9NR30,Q7Z434,P19367,P27361,Q15046,Q16539,P01024,P01031,Q6UXB2,P21730,Q16678,P35222,P12956,P78527,P13010,Q08211,Q32MZ4,P08571,Q16666,Q86WV6,P16885,P19388,P19838,P49959,P43405,O15160,P42226,Q04206,Q99836,Q00653,Q09472,P62875,P18428,P19525,O75116,Q14116,P10809,P42224,O75955,O00571,Q06124,P26583,Q9NUQ9,Q9ULZ3,P20036,P04440,P04792,P41218,P29466,Q14790,P09429,…	0.0267691	0.125273	0.028777
GO:0043270	positive regulation of ion transport	P	3	79	36	4343	0.0833333	0.0181902	over	P48061,P31415,P02649	Q15041,P49768,Q03135,Q12797,Q99571,Q8N335,Q12955,O43865,P06307,P31645,P42858,P16885,Q13586,Q9H4A3,O43707,Q99653,P48061,O14745,Q4KMQ2,P35609,Q13642,P33176,Q01484,Q12959,P00734,P30626,P37840,Q07812,Q13023,P19174,P31415,P07355,Q15746,P20020,O76024,P30536,P32121,P0DP24,P78417,P28161,Q9BR39,Q13061,P14174,Q9Y2Q0,Q15042,P17931,O14936,Q9Y5S1,P09619,P05413,Q05655,P05026,Q99996,P54709,P21333,Q9NZN3,O75323,…	0.0268918	0.125601	0.0379747
GO:0009968	negative regulation of signal transduction	P	7	365	36	4343	0.194444	0.0840433	over	Q9BXN1,P02649,P39900,P02675,P02671,P02679,P48061	Q03135,P30153,P67775,P51452,Q13098,P08575,Q16610,P25098,P50570,P49407,P32121,Q8NFJ5,Q9UNH7,Q9BRG1,Q96FZ7,Q99816,P49768,P51149,Q9Y5X3,P05090,O14745,P37840,O14964,Q15848,P23634,P07996,P09211,P02647,P06899,O60936,P35813,O95630,Q5VWQ8,P31946,P08567,Q05655,P04062,Q07954,P63244,O14907,Q6DKJ4,Q9UGU5,P11021,P62979,Q9Y6C2,Q9BXN1,Q6YHK3,Q9Y3F4,O43294,P51636,Q92896,P17813,Q92743,Q86TG7,Q13526,Q6EMK4,Q9HAU4,…	0.0276816	0.129004	0.0191781
GO:0031348	negative regulation of defense response	P	3	80	36	4343	0.0833333	0.0184204	over	P02743,P02649,P39900	P31994,P01023,P05155,P09211,P02743,Q9NR48,Q9BZS1,P30511,P25786,P07203,P13760,P28070,Q9BQE4,P18509,Q14160,Q07021,Q3LXA3,Q8TAT6,Q92890,P01889,P13746,P05534,P30447,P13747,P50453,P48594,Q16666,O14545,Q13287,P46108,P32121,O00182,Q15366,Q92743,O75688,Q14314,P02647,P04264,P00441,Q96QK1,P02649,P13686,P36955,P33151,Q16647,Q05655,P19838,Q15848,Q6UXB2,Q16602,P08246,P78324,P04062,Q03426,P21589,P0DJI8,Q13164,…	0.027783	0.129004	0.0375
GO:0030246	carbohydrate binding	F	3	80	36	4343	0.0833333	0.0184204	over	P02743,P28906,M0R2J8	P51570,P17813,O00182,Q5KU26,P22897,P49257,Q12907,P20645,P11717,O75503,O00462,Q9NNX6,P11226,P35613,Q9H0V9,Q16851,P19367,P11413,P06737,P52790,P52789,P11169,P04004,Q9UGT4,Q9GZM7,P35573,Q8IVN8,P09382,Q02809,P13674,O15460,O60568,Q8IVL5,Q9GZT9,Q8IWL1,P09467,P37837,P06744,P17858,Q01813,P08237,P35247,P49247,P04075,P17931,Q9BWS9,P0C0L5,P04264,P27797,P02743,P27824,Q14697,P05452,P10253,Q14165,Q96C23,P13611,…	0.027783	0.129004	0.0375
GO:0015918	sterol transport	P	2	32	36	4343	0.0555556	0.00736818	over	P02649,P16671	Q6IAA8,P02647,P02649,Q07954,P27169,P55058,Q15848,P16671,Q04828,Q9UHB6,P01130,P02652,P06727,P04114,Q03135,P61916,O75351,P21757,O15118,Q9UN37,P22059,P02654,P30536,P02655,P19838,P22307,Q86Y82,P02656,O95445,P10909,P23141,P07355	0.0283566	0.131142	0.0625
GO:0030301	cholesterol transport	P	2	32	36	4343	0.0555556	0.00736818	over	P02649,P16671	Q6IAA8,P02647,P02649,Q07954,P27169,P55058,Q15848,P16671,Q04828,Q9UHB6,P01130,P02652,P06727,P61916,Q9UN37,P22059,O15118,P02654,P30536,P02655,P19838,P22307,P04114,Q86Y82,P02656,O95445,P10909,P23141,P07355,Q03135,O75351,P21757	0.0283566	0.131142	0.0625
GO:0030154	cell differentiation	P	14	1024	36	4343	0.388889	0.235782	over	P48061,P16671,P02649,P02745,P02747,Q9BPW9,Q04695,P02679,P31415,P02743,P15090,P28906,P02675,P02671	P35222,Q12768,P03950,Q9Y5A9,Q14432,Q03135,P06756,Q5U651,Q96PU8,Q12965,P17813,P20936,Q05397,P25106,P46937,P12109,Q00610,P67936,P06576,P04040,P84243,Q9P2E9,P49327,P51659,P02452,P35232,O60506,Q7KZF4,Q00839,Q08211,P07910,P24821,P61604,P62070,O75643,P35998,P38159,Q14956,O94874,P13611,Q9HBH5,Q13951,P22087,P55265,Q9UBG0,P41252,O75165,P05186,Q9UHQ4,Q86V81,O76021,Q96A33,P62841,P17302,Q9NR30,Q4V9L6,P43034,…	0.0285578	0.131142	0.0136719
GO:0016324	apical plasma membrane	C	3	81	36	4343	0.0833333	0.0186507	over	P22748,P16671,P28906	P15311,Q9NV70,P02787,P02751,P08238,P26038,P04083,P05023,P35241,Q9NZA1,Q15109,Q03135,P14550,P38606,Q86UE4,P29972,Q15836,P21281,P22748,P16070,O95782,O15020,Q8WWI1,O00592,Q15599,P20020,P21926,P16671,P05026,O14745,P36543,P61421,P17900,Q15833,P42566,Q6UVK1,O94875,P11166,P15941,P08237,Q13488,Q01484,P27487,Q16625,Q13277,P15328,P40199,O43865,Q969L2,Q10589,O00186,Q99828,P00533,O00168,P28906,P16422,O75146,…	0.02869	0.131142	0.037037
GO:0046879	hormone secretion	P	3	81	36	4343	0.0833333	0.0186507	over	P02675,P02671,P02679	P01019,O00161,Q06187,P07948,P62834,P05141,P12236,P12235,P63092,Q9NY47,P11166,Q13488,P27487,Q14573,O43768,P50416,P16298,Q14643,Q14571,Q9Y2Y0,P36404,Q06124,P04083,Q99497,Q13555,O00186,P18509,P62820,Q8N2S1,P00367,Q13148,O00233,Q8NE86,P02753,O60488,P15104,O60825,P17302,Q96TA1,P82094,Q15907,Q7L804,P62341,P33176,Q07954,P63167,P63000,P49407,P30626,Q9TQE0,Q9NRX4,P13760,P55809,P13761,P80108,Q12846,O95563,…	0.02869	0.131142	0.037037
GO:0097191	extrinsic apoptotic signaling pathway	P	3	81	36	4343	0.0833333	0.0186507	over	P02675,P02671,P02679	O00571,O95817,Q15628,Q07812,Q9NR28,Q14790,P53355,O95166,P27986,Q99523,Q5VWQ8,P48023,Q6QNY1,Q13546,P06756,Q9UKG1,P80188,P49840,P42574,P17931,P23497,Q12846,P25445,P50591,P02675,P02671,P02679,P05362,P07203,Q969X1,Q15121,P26583,Q92974,P09601,P29474,Q13043,Q13188,P07996,Q9UNN5,Q99497,P35625,Q9ULC5,P09211,P02545,P48506,P23229,Q14247,P48507,O60936,P61289,P12931,P42858,Q9NR09,O14786,Q04206,P46937,P30101,…	0.02869	0.131142	0.037037
GO:0017157	regulation of exocytosis	P	3	81	36	4343	0.0833333	0.0186507	over	P02675,P02671,P02679	P11234,P54920,P61764,P15153,Q15833,Q70J99,P16591,P07948,O00182,P09601,Q9UJ41,P30273,P43405,P09769,Q12846,Q96QH2,Q12979,P05107,P11215,P31994,P30511,P11279,O43747,P04083,P37840,Q8NFX7,P02675,P02671,P02679,P20339,O75122,P51151,P51159,Q7Z460,Q15904,P62760,P04899,P61224,O00186,P16615,Q15042,Q8TDZ2,O95716,Q9H082,P51149,O75351,O60260,Q8WUM4,O43633,O14964,Q9UN37,P31431,Q99816,P18827,Q96H20,Q92783,O00560,…	0.02869	0.131142	0.037037
GO:0051171	regulation of nitrogen compound metabolic process	P	17	1343	36	4343	0.472222	0.309233	over	P16671,P39900,P02649,P15090,Q04695,P0C0L4,P04003,P02746,P02747,P02745,P18428,P02743,P28906,P02675,P02671,P02679,Q96D46	Q86V81,P52294,P49959,Q92878,P60709,Q16543,P31947,Q96JB5,P12004,P09884,O60885,P06733,P22626,P62979,P27797,P15311,P10412,P16403,P16402,P02008,P09467,Q03135,P35232,P35222,O75367,Q9NZU5,Q00839,P10599,P51858,Q86UE4,Q07021,P12270,P16401,Q63ZY3,P09874,Q32MZ4,P23246,O14980,P62263,P07305,P42224,Q13263,P40763,P17844,P27635,Q9P0M6,P49591,Q9NX63,P16671,P62829,Q9Y3F4,P37840,P51608,Q13618,P61201,O75506,P09429,…	0.0288652	0.131142	0.0126582
GO:0051258	protein polymerization	P	4	143	36	4343	0.111111	0.0329265	over	P02675,P02671,P02679,P31415	P20591,O60313,P20592,O00429,P06396,P40121,P35241,P47755,P52907,P47756,P35611,Q9UEY8,Q6IBS0,Q9H2D6,Q12792,Q12929,P35612,P62328,P63313,Q9Y6U3,P23258,Q99996,O75122,Q9NXR1,Q7Z460,Q08379,Q6QNY1,O15144,P63000,P59998,P57737,P55008,Q14247,O60610,P14317,P03950,Q9Y3C0,Q8TCU6,O95834,P61086,O60260,P07737,Q14019,Q9UJU6,P15502,Q8N392,Q16643,P35080,P20936,Q6NY19,Q05655,Q96S97,O75146,O94813,Q9NPJ1,O00159,P61586,…	0.0293292	0.131142	0.027972
GO:0010817	regulation of hormone levels	P	4	143	36	4343	0.111111	0.0329265	over	Q9BPW9,P02675,P02671,P02679	P23141,P08473,P12821,P08311,Q9UBR2,P15088,P23946,Q07075,O75787,P01019,P09455,O94788,O00161,Q06187,P07948,P15121,P30536,P22570,P10109,O95772,P22307,O14756,Q9H8P0,Q8NBQ5,Q53GQ0,Q92506,Q6UWP2,P28845,Q04917,P62834,P05141,P12236,P12235,P63092,Q9NY47,P11166,Q13488,P27487,Q14573,O43768,P50416,P16298,Q14643,Q14571,Q9Y2Y0,P36404,P51659,Q9BPW9,P21964,P50225,Q16678,P02647,P51608,P08185,P09110,P42892,P19838,…	0.0293292	0.131142	0.027972
GO:0017038	protein import	P	3	82	36	4343	0.0833333	0.018881	over	P39900,P16671,P02649	P02545,P62826,Q14974,P12270,P55060,P40763,P01019,Q99623,P29590,O00410,P61970,O95373,Q9UKG1,P55265,P37198,Q96P70,P52948,Q08209,Q8NEU8,Q8N1F7,P43405,Q9UKX7,O14787,O75694,P35658,P39900,P27986,Q8WUM0,P57740,Q92973,Q9UI26,P53801,Q9NPJ8,Q7Z3B4,Q9BVL2,O00629,O00505,P49792,O60684,P52294,P62829,O75381,O43615,Q15388,Q9HAV7,O96008,Q3ZCQ8,Q9Y3D7,Q9P0U1,P21333,P28482,P14923,Q13263,Q13148,O95817,P12830,Q05655,…	0.0296127	0.131142	0.0365854
GO:1901216	positive regulation of neuron death	P	2	33	36	4343	0.0555556	0.00759843	over	P02649,P02745	P35222,P61586,P56199,O95831,Q9UBR2,Q9Y3D6,Q07812,P28799,P61081,P15559,Q13526,P16083,P42574,Q13315,P78362,P04156,P48023,P11215,P17655,P10909,P02649,P05198,P09874,P37840,Q13492,P05107,Q13155,P02745,Q14790,P01100,P42345,Q99683,P31994	0.0300308	0.131142	0.0606061
GO:0006809	nitric oxide biosynthetic process	P	2	33	36	4343	0.0555556	0.00759843	over	P28906,P16671	Q03135,P23634,P13686,Q92945,Q16647,O75116,P30536,P28906,P78324,Q15493,P06280,P63000,Q08722,P68871,P07900,P08238,P10909,O95865,P05362,O94760,P50570,P01019,P16671,P05107,P55008,P00966,Q99571,P42345,P30047,P35270,P15559,Q16678,P29474	0.0300308	0.131142	0.0606061
GO:0009914	hormone transport	P	3	84	36	4343	0.0833333	0.0193415	over	P02675,P02671,P02679	P01019,O00161,Q06187,P07948,P62834,P05141,P12236,P12235,P63092,Q9NY47,P11166,Q13488,P27487,Q14573,O43768,P50416,P16298,Q14643,Q14571,Q9Y2Y0,P36404,Q06124,P04083,Q99497,Q13555,O00186,P18509,P62820,Q8N2S1,P00367,Q13148,O00233,Q8NE86,P02753,O60488,P15104,O60825,P17302,Q96TA1,P82094,Q15907,Q7L804,P62341,P33176,Q07954,P63167,P63000,P49407,P30626,Q9TQE0,Q9NRX4,P13760,P55809,P13761,P80108,Q12846,O95563,…	0.0315053	0.131142	0.0357143
GO:0032760	positive regulation of tumor necrosis factor production	P	2	34	36	4343	0.0555556	0.00782869	over	P18428,P16671	P04792,Q15109,Q02952,P04839,P18428,P20160,P07996,P43405,Q15399,P16150,P49768,P02763,P19652,Q08211,O95786,O00182,Q7Z434,P10909,P13747,P16671,P08571,P30046,P08575,Q9ULZ3,P09429,P14174,Q06124,P02776,P30273,Q92974,Q9Y6D5,P27986,Q13546,P13498	0.0317437	0.131142	0.0588235
GO:0006641	triglyceride metabolic process	P	2	34	36	4343	0.0555556	0.00782869	over	P15090,P02649	P04114,P01024,P80108,Q6PCB7,Q15493,P01130,P02656,P06727,P02655,P33121,O60488,O75907,P32189,Q86UL3,P02647,Q01469,P15090,P02649,P05413,Q99685,Q16822,Q9BZ23,Q9BZK7,P04040,Q03135,P02652,P07203,P02749,Q0VD83,P02654,Q06124,P50416,P56539,Q9UBV2	0.0317437	0.131142	0.0588235
GO:0034381	plasma lipoprotein particle clearance	P	2	34	36	4343	0.0555556	0.00782869	over	P02649,P16671	P02656,P02654,P02655,P30533,P80108,P61978,Q9Y2B0,Q92945,P41240,P04114,P02649,P01130,Q00610,Q9H4M9,P63010,P61916,O94973,O95782,Q6PIU2,P16671,Q96CW1,P53680,P09496,P38571,Q15848,P09601,O15118,P02647,P02652,Q00341,O95445,Q0VD83,P07355,P21757	0.0317437	0.131142	0.0588235
GO:1903557	positive regulation of tumor necrosis factor superfamily cytokine production	P	2	34	36	4343	0.0555556	0.00782869	over	P16671,P18428	P13747,P10909,P16671,P08571,P30046,P08575,Q9ULZ3,P09429,P14174,P18428,Q06124,P02776,P30273,Q92974,Q9Y6D5,P27986,Q13546,P13498,Q7Z434,P04792,Q15109,Q02952,P04839,P20160,P07996,P43405,Q15399,P16150,P49768,P02763,P19652,Q08211,O95786,O00182	0.0317437	0.131142	0.0588235
GO:0043687	post-translational protein modification	P	4	147	36	4343	0.111111	0.0338476	over	P02671,P0C0L4,P02679,P02649	Q9UIC8,P80108,O95352,O75718,P02768,P01024,P02787,P01009,P02751,P09382,P02647,P14625,P11047,P55268,P02671,P0C0L4,P04114,P35555,P02679,P01008,P07237,P62820,Q15084,Q06323,P00450,Q9H0U4,Q07065,Q86UP2,Q86VP6,P14314,Q9UL46,P07942,P01042,P02649,P19823,O14818,Q15907,P02652,P25786,P61006,P02765,P61019,O43242,P24821,P60900,P62195,Q02818,P35998,P17980,Q13200,P55036,P62191,P40306,Q15293,Q9UNM6,P25789,Q8WWI1,…	0.032032	0.131142	0.0272109
GO:0030162	regulation of proteolysis	P	6	295	36	4343	0.166667	0.0679254	over	P02649,P0C0L4,P04003,P02746,P02747,P02745	P01023,P05155,P01024,P13671,P13987,P03952,P10809,P55072,P06702,P05109,P61604,P63244,O00291,P29590,O95831,Q92688,P37840,Q9ULZ3,Q15628,Q07812,Q9NR28,P29466,O75340,Q01955,Q14790,O75146,Q96A26,Q92851,Q9BXK5,P25445,Q9NZJ7,Q71UM5,P49662,O14727,Q13546,P50591,P06307,P48023,Q06323,Q9UL46,P02649,P07203,P54578,P17612,Q9Y5K5,O00487,P61289,P82094,P99999,P04080,P01034,P29508,P01040,P48594,Q16610,P07355,P06733,…	0.0322598	0.131142	0.020339
GO:0044242	cellular lipid catabolic process	P	3	85	36	4343	0.0833333	0.0195717	over	P15090,P02649,P43155	P51648,P40939,P51659,P55084,P42765,Q16698,P49748,P24752,Q9NTX5,Q13011,P09110,P42126,Q9BUT1,P11310,P30084,P23786,Q16836,Q9BWD1,P16219,P28288,P28330,P50416,Q15848,Q13825,Q6NVY1,Q08426,O95870,P04062,P07602,Q9NXE4,P07686,P17900,O75521,Q8NCC3,P02652,P16885,P19174,Q9BV23,P02656,P80108,P06727,P02655,P01130,P02654,Q9H8P0,P42330,P17050,P04066,P02647,P04114,Q01469,P15090,P02649,P05413,Q99685,Q16822,P05166,…	0.0324751	0.131142	0.0352941
GO:0050678	regulation of epithelial cell proliferation	P	3	85	36	4343	0.0833333	0.0195717	over	P02649,P48061,P39900	O94788,P37023,P25705,Q03135,P02649,P42224,P02749,Q12904,P57105,P51636,P17813,P09486,P07996,Q9H4X1,Q9UII2,P28827,P17302,O75923,P55290,P01111,P02750,P03950,O75340,P26583,Q9Y243,P42345,O14786,P48061,P05106,Q969H8,Q9ULL4,P09038,Q9H2J4,Q16610,P13498,P05089,Q13247,P46937,P31947,P58107,Q6YHK3,O14936,Q9ULD6,P07203,Q07812,Q99623,Q9NQC3,Q86VI3,P11047,P07942,P22392,P15531,P00533,P28799,Q92743,P15104,P21730,…	0.0324751	0.131142	0.0352941
GO:0050951	sensory perception of temperature stimulus	P	1	4	36	4343	0.0277778	0.000921022	over	P48061	Q9BS40,P32121,P48061,Q5XXA6	0.032758	0.131142	0.25
GO:0014809	regulation of skeletal muscle contraction by regulation of release of sequestered calcium ion	P	1	4	36	4343	0.0277778	0.000921022	over	P31415	P78417,P28161,P11532,P31415	0.032758	0.131142	0.25
GO:2000121	regulation of removal of superoxide radicals	P	1	4	36	4343	0.0277778	0.000921022	over	P16671	Q99497,Q15493,P16671,Q9UBX5	0.032758	0.131142	0.25
GO:0097577	sequestering of iron ion	P	1	4	36	4343	0.0277778	0.000921022	over	P02794	P02792,P02794,P30626,P80188	0.032758	0.131142	0.25
[truncated: 1,843 more rows]
